# Supplementary material for: SOX10-Mediated Regulation of Enteric Glial Phenotype in vitro and its Relevance for Neuroinflammatory Disorders
Source: J Mol Neurosci. 2025 Feb 21;75(1):26. doi: 10.1007/s12031-025-02321-y (PMC11845537; doi:10.1007/s12031-025-02321-y)
Supplement: Supplementary file 1 — Supplementary file1 (XLSX 920 KB) [file 12031_2025_2321_MOESM1_ESM.xlsx]

## Sheet: Supp Table 1
List of primers used in the study
species	Gene	sequence forward	sequence reverse
rat	ApoD	GTGTGGAAACTGCCTTCATCG	TCCATCAGCGAGTAGTTGGC
rat	CNTF	GAGCAAACACCTCTGACCCT	GGAAGGTACGGTAAGCCTGG
rat	EGR2	AGGCCGTAGACAAAATCCCAG	GATGGGAGCGAAGCTACTCG
rat	ENPP2	CCAAGAATCCCTCGGCATGG	TCATCGAAATCGTGGCAGCA
rat	ERBB3	CCTTCACCATCCGCTGGAAT	ACTGGTTGTCTGCATCTCCG
rat	MOPB	GAGCGGTTGCTTTTACCAGA	TGTGGCTAGAGTAAGGCATGA
rat	MPZ	CACTCAGTTCCTTGTCCCCC	GCCCACAGCACCATAGACTT
rat	NESTIN	AGAAGCGCTGGAACAGAGAT	CAACCGAGAGTTCTCAGCCT
rat	PLP1	GGCTAGGACATCCCGACAAG	TACATTCTGGCATCAGCGCA
rat	SOX10	CCAACTTTCCGTACCACTTCC	TTCCTTCTTGACCTTGCCCA
mouse	SOX10	GAAGAAGGCTCCCCCATGTC	TGGACATTACCTCGTGGCTG
mouse	GFAP	CCTGGAACAGCAAAACAAGG	AGCCTCAGGTTGGTTTCATC
mouse	RNF130	GCCTTGAGCCACTGAGAACT	AGGAGGCCAAAACTGGCAAT
mouse	ERBB3	TCGCCTGGATGTCCTCCTAA	GGTCACACTCAGCCCGTTTA
mouse	ASPA	TCAGCCTCACGGTGTCCTTA	TCCAGGGTGCAATGGTTTCC
mouse	NESTIN	CGCTCGGGAGAGTCGCTTA	CTTGAGGTGTGCCAGTTGCT
mouse	APOD	TCTGAGAGTTAGAAACTGACAGTGA	TGTCCTTTGGCTGTGGTGAA
mouse	LAMA4	GGACAGACGGCACGTTAAGA	AGAGTCCTCTGGGCATCCAT
mouse	PLP1	GCTTTCCCTGGCAAGGTTTG	AGCTCAGAACTTGGTGCCTC
mouse	MBP	GCCTGTCCCTCAGCAGATTT	GTCGTAGGCCCCCTTGAATC
mouse	MOBP	CCAAGCGTGAGATCGTGGAC	CGTCTGAGAGCAGATGGGTTG

## Sheet: Supp Table 2
Significant genes. JUG2 Sox10 (+dox) VS control (-dox)
Filter Criteria: FDR p < 0.05
ID	SOX10 +Dox Avg (log2)	SOX10 -Dox Avg (log2)	Fold Change	P-val	FDR P-val	Gene Symbol	Description
TC1300000751.rn.2	16.61	5.7	1918.98	7.21e-12	9.11e-08	Mpz	myelin protein zero
TC0X00000916.rn.2	17.02	6.81	1187.36	3.61e-11	1.31e-07	Plp1	proteolipid protein 1
TC1200001140.rn.2	13.96	5.53	345	7.86e-12	9.11e-08	Slc29a4	solute carrier family 29 (equilibrative nucleoside transporter), member 4
TC0700003141.rn.2	12.75	4.53	296.84	5.04e-11	1.46e-07	Enpp2	ectonucleotide pyrophosphatase/phosphodiesterase 2
TC1500000482.rn.2	13.1	5.63	176.85	3.96e-11	1.31e-07	Cmtm5	CKLF-like MARVEL transmembrane domain containing 5
TC0700002000.rn.2	14.13	7	140.13	2.26e-10	5.83e-07	Erbb3	erb-b2 receptor tyrosine kinase 3
TC0700000045.rn.2	14.82	7.76	133.9	3.7e-11	1.31e-07	Pmel	premelanosome protein
TC1100000784.rn.2	10.84	3.82	129.8	1.7e-11	1.02e-07	Apod	apolipoprotein D
TC0700003488.rn.2	13.94	7.35	96.59	1.75e-11	1.02e-07	Sox10	SRY box 10
TC0200000780.rn.2	8.56	3.04	45.88	1.37e-07	6.11e-05	Pmp2	peripheral myelin protein 2
TC0700001115.rn.2	18.27	12.83	43.26	8.04e-07	0.0002	Nov	nephroblastoma overexpressed
TC0100003247.rn.2	10.16	4.91	38.21	2.03e-09	3.14e-06	Mpeg1	macrophage expressed 1
TC0700001121.rn.2	16.38	11.23	35.56	2.39e-07	8.88e-05	Deptor; LOC102547145	DEP domain containing MTOR-interacting protein; Protein Deptor; INVOLVED IN negative regulation of cell size (ortholog) AND negative regulation of protein kinase activity (ortholog) AND negative regulation of TOR signaling (ortholog) AND PARTICIPATES IN mTOR signaling pathway AND FOUND IN intracellular (ortholog) AND INTERACTS WITH chloroprene AND dibutyl phthalate AND nickel dichloride; uncharac…
TC2000000789.rn.2	13.32	8.27	33.09	1.55e-09	2.77e-06	Lama4	laminin, alpha 4
TC0900002315.rn.2	13.64	8.66	31.45	3.67e-08	2.74e-05	Serpine2	serpin peptidase inhibitor, clade E (nexin, plasminogen activator inhibitor type 1), member 2
TC1300001831.rn.2	15.63	10.85	27.48	2.56e-09	3.71e-06	Mpzl1	myelin protein zero-like 1; FOUND IN integral component of membrane (inferred) AND INTERACTS WITH 17alpha-ethynylestradiol AND acetylsalicylic acid AND beta-naphthoflavone; myelin protein zero-like 1 (Mpzl1), mRNA.
TC1000003782.rn.2	11.92	7.21	26.13	7.04e-10	1.5e-06	Krt15	keratin 15, type I
TC1800001108.rn.2	10.33	5.72	24.3	4.18e-08	2.85e-05	Rnf125	ring finger protein 125, E3 ubiquitin protein ligase
TC0300004497.rn.2	13.66	9.11	23.51	8.4e-09	8.86e-06	Dusp15	dual specificity phosphatase 15
TC2000001809.rn.2	12.07	7.58	22.53	7.11e-10	1.5e-06	Phyhipl	phytanoyl-CoA 2-hydroxylase interacting protein-like
TC1700000487.rn.2	13.33	8.9	21.62	1.23e-09	2.38e-06	Slc22a23	solute carrier family 22, member 23
TC0100005754.rn.2	12.72	8.3	21.38	1.71e-08	1.53e-05	LOC102553828	spermatogenesis-associated protein 13-like
TC2000001451.rn.2	12.45	8.04	21.25	1.94e-06	0.0004	Egr2	early growth response 2
TC0X00002646.rn.2	8.3	4.11	18.25	8.82e-09	8.89e-06	Plxnb3	plexin B3
TC1700000458.rn.2	9.55	5.4	17.76	3.5e-06	0.0005	F13a1	coagulation factor XIII, A1 polypeptide
TC0800001757.rn.2	11.78	7.67	17.36	1.3e-06	0.0003	Mobp	myelin-associated oligodendrocyte basic protein
TC0X00000410.rn.2	11.04	6.95	16.98	9.2e-09	8.89e-06	Sat1	spermidine/spermine N1-acetyl transferase 1
TC1500000608.rn.2	15.16	11.08	16.94	5.22e-07	0.0001	Spata13	spermatogenesis associated 13
TC0200004609.rn.2	15.22	11.16	16.72	1.78e-09	2.94e-06	Usp53	ubiquitin specific peptidase 53
TC1000001633.rn.2	15.6	11.54	16.62	3.46e-08	2.74e-05	Cnp	2,3-cyclic nucleotide 3 phosphodiesterase
TC0300003320.rn.2	9.83	5.78	16.58	5.14e-08	3.22e-05	Gpr155	G protein-coupled receptor 155
TC0400000315.rn.2	9.65	5.6	16.57	8.35e-09	8.86e-06	Ppp1r9a	protein phosphatase 1, regulatory subunit 9A
TC0400000947.rn.2	16	11.97	16.37	7.1e-09	8.24e-06	Chn2	chimerin 2
TC0700000127.rn.2	14.56	10.61	15.5	6.79e-06	0.0008	LOC501230	similar to nidogen 2
TC1100001644.rn.2	11.9	7.95	15.38	3.01e-09	4.11e-06	Igsf11	immunoglobulin superfamily, member 11
TC0400003863.rn.2	15.15	11.34	13.97	4.49e-07	0.0001	Olr1	oxidized low density lipoprotein (lectin-like) receptor 1
TC0400001792.rn.2	12.1	8.32	13.74	3.87e-09	4.98e-06	Vamp1	vesicle-associated membrane protein 1
TC0100004221.rn.2	13.28	9.53	13.46	4.47e-09	5.45e-06	Sgk1	serum/glucocorticoid regulated kinase 1
TC0100002451.rn.2	9.97	6.33	12.46	1.43e-08	1.32e-05	Sox6	SRY box 6
TC0100007319.rn.2	10.6	6.97	12.42	7e-07	0.0002	Cntf	ciliary neurotrophic factor
TC1500001828.rn.2	16.06	12.46	12.15	3.64e-08	2.74e-05	Tnfrsf19	tumor necrosis factor receptor superfamily, member 19
TC0400002708.rn.2	10.5	6.91	12.02	4.17e-08	2.85e-05	RGD1306271	similar to KIAA1549 protein
TC1800000934.rn.2	8.39	4.82	11.85	0.0001	0.0057	Mbp	myelin basic protein
TC0400004146.rn.2	9.29	5.74	11.72	4.8e-08	3.09e-05	A2m; LOC100911545	alpha-2-macroglobulin (A2m), mRNA; alpha-2-macroglobulin-like [Source:RGD Symbol;Acc:6492449]; alpha-2-macroglobulinalpha-1-inhibitor III; alpha-2-macroglobulin, mRNA (cDNA clone MGC:114358 IMAGE:7458629), complete cds.; null; alpha-2-macroglobulin (A2m), mRNA.
TC0700000003.rn.2	16	12.47	11.51	3.62e-05	0.0024	LOC100362607; LOC102554748	nidogen 2; nidogen-2-like
TC1100002044.rn.2	10	6.53	11.1	4.12e-06	0.0006	Gramd1c	GRAM domain containing 1C
TC0100007310.rn.2	9.28	5.82	11.05	5.14e-06	0.0006	Dtx4	deltex 4, E3 ubiquitin ligase
TC0500001178.rn.2	8.97	5.51	11.03	3.11e-08	2.57e-05	Rab3b	RAB3B, member RAS oncogene family
TC1000001903.rn.2	10.84	7.49	10.2	6.75e-08	4.11e-05	Ttyh2	tweety family member 2
TC1700000493.rn.2	13.16	9.83	10.05	1.11e-06	0.0003	Tubb2a	tubulin, beta 2A class IIa
TC1300001553.rn.2	13	9.69	9.97	8.16e-07	0.0002	Rgs2	regulator of G-protein signaling 2
TC0800000228.rn.2	12.71	9.4	9.93	2.05e-06	0.0004	Slc44a2	solute carrier family 44 (choline transporter), member 2
TC1500002429.rn.2	12.13	8.82	9.92	2.46e-06	0.0004	Dock9	dedicator of cytokinesis 9
TC0300001522.rn.2	11.49	8.21	9.68	2.22e-07	8.65e-05	Tyro3	TYRO3 protein tyrosine kinase
TC0700003382.rn.2	11.25	7.99	9.62	7.76e-08	4.29e-05	Nrbp2	nuclear receptor binding protein 2
TC0200000024.rn.2	11.1	7.83	9.6	9.62e-08	4.96e-05	Glrx	glutaredoxin (thioltransferase)
TC0300004899.rn.2	8.22	4.98	9.41	9.85e-06	0.001	Bcas1	breast carcinoma amplified sequence 1
TC0300004815.rn.2	12.02	8.79	9.41	1.33e-07	6.11e-05	Znfx1	zinc finger, NFX1-type containing 1
TC0700001126.rn.2	9.49	6.3	9.13	3.43e-07	0.0001	Deptor	DEP domain containing MTOR-interacting protein
TC1800000676.rn.2	12.11	8.97	8.82	1.84e-08	1.58e-05	Nedd4l	neural precursor cell expressed, developmentally down-regulated 4-like, E3 ubiquitin protein ligase
TC1200000939.rn.2	13.57	10.45	8.66	2.69e-07	9.44e-05	Snapc2	small nuclear RNA activating complex, polypeptide 2
TC0700000761.rn.2	8.14	5.05	8.54	5.59e-06	0.0007	Cpm	carboxypeptidase M
TC1300001706.rn.2	12.96	9.89	8.37	1.16e-07	5.58e-05	Rasal2	RAS protein activator like 2
TC0100002719.rn.2	12.85	9.79	8.31	7.32e-07	0.0002	Acadsb	acyl-CoA dehydrogenase, short/branched chain
TC0300000060.rn.2	12.24	9.21	8.15	1.09e-07	5.49e-05	Abca2	ATP-binding cassette, subfamily A (ABC1), member 2
TC1100001039.rn.2	11.52	8.49	8.15	0.0019	0.0341	Cebpd	CCAAT/enhancer binding protein (C/EBP), delta
TC0100004996.rn.2	12.53	9.58	7.74	8.13e-08	4.38e-05	Ceacam1	carcinoembryonic antigen-related cell adhesion molecule 1 (biliary glycoprotein)
TC1600000385.rn.2	12.54	9.59	7.72	4.09e-07	0.0001	Klhl2	kelch-like family member 2; ENCODES a protein that exhibits actin binding (ortholog) AND INVOLVED IN protein ubiquitination (ortholog) AND FOUND IN actin cytoskeleton (ortholog) AND Cul3-RING ubiquitin ligase complex (ortholog) AND cytoplasm (ortholog) AND INTERACTS WITH 2 3 7 8-tetrachlorodibenzodioxine AND 2 4-dinitrotoluene AND 4-amino-2 6-dinitrotoluene; Uncharacterized protein [Source:UniPro…
TC1700000492.rn.2	11.24	8.32	7.6	1.61e-05	0.0013	LOC100364958	hypothetical LOC100364958
TC0200000689.rn.2	13.18	10.26	7.55	3.83e-08	2.77e-05	Ankh	ANKH inorganic pyrophosphate transport regulator
TC1600001636.rn.2	7.48	4.57	7.54	3.77e-07	0.0001	Enpp6	ectonucleotide pyrophosphatase/phosphodiesterase 6
TC0100001669.rn.2	13.64	10.73	7.54	4.31e-08	2.86e-05	Mtmr10	myotubularin related protein 10
TC0200003922.rn.2	7.84	4.93	7.52	7.38e-05	0.0038	Glrb	glycine receptor, beta
TC0300000058.rn.2	13.1	10.22	7.32	1.36e-06	0.0003	Npdc1	neural proliferation, differentiation and control, 1
TC2000000572.rn.2	10.24	7.39	7.2	1.04e-06	0.0002	Zfp365	zinc finger protein 365; ASSOCIATED WITH NEPHROLITHIASIS URIC ACID SUSCEPTIBILITY TO (ortholog) AND FOUND IN cytoplasm (inferred) AND microtubule organizing center (inferred) AND INTERACTS WITH 2 3 7 8-tetrachlorodibenzodioxine AND 17beta-estradiol (ortholog) AND aflatoxin B1 (ortholog)
TC0500000660.rn.2	15.02	12.17	7.18	7.6e-08	4.29e-05	Slc44a1	solute carrier family 44 (choline transporter), member 1
TC0300003794.rn.2	17.79	14.95	7.17	1.29e-07	6.11e-05	Prrg4	proline rich Gla (G-carboxyglutamic acid) 4 (transmembrane)
TC0700000005.rn.2	15.69	12.87	7.03	9.29e-05	0.0044	LOC100911848	uncharacterized LOC100911848
TC1200001114.rn.2	12.79	9.98	7.02	2.27e-07	8.65e-05	Cyth3	cytohesin 3
TC0400001713.rn.2	8.97	6.17	6.97	2.49e-07	9.01e-05	A2m	alpha-2-macroglobulin
TC0600000489.rn.2	11.62	8.82	6.96	2.03e-06	0.0004	Asap2; LOC102555735	Protein Asap2; ArfGAP with SH3 domain, ankyrin repeat and PH domain 2; arf-GAP with SH3 domain ANK repeat and PH domain-containing protein 2-like; ENCODES a protein that exhibits ARF GTPase activator activity (inferred) AND zinc ion binding (inferred) AND INVOLVED IN positive regulation of GTPase activity (inferred) AND regulation of ARF GTPase activity (inferred) AND PARTICIPATES IN endocytosis …
TC1000004069.rn.2	9.55	6.76	6.89	3.99e-06	0.0005	LOC102549836	uncharacterized LOC102549836
TC0100006502.rn.2	11.03	8.26	6.8	6.92e-08	4.11e-05	Gprc5b	G protein-coupled receptor, class C, group 5, member B
TC1000004246.rn.2	8.58	5.83	6.72	2.16e-07	8.65e-05	Aatk	apoptosis-associated tyrosine kinase
TC1200001560.rn.2	11.74	8.99	6.72	1.88e-07	8.07e-05	Mlxip	MLX interacting protein
TC0200000299.rn.2	10.36	7.63	6.64	1.25e-06	0.0003	Sgtb	small glutamine-rich tetratricopeptide repeat (TPR)-containing, beta
TC0300003678.rn.2	12.55	9.83	6.59	5.25e-07	0.0001	Mapk8ip1	mitogen-activated protein kinase 8 interacting protein 1
TC0200002919.rn.2	13.48	10.76	6.58	2.26e-07	8.65e-05	Snx18	sorting nexin 18
TC0400000158.rn.2	10.94	8.22	6.58	3.21e-07	0.0001	Napepld	N-acyl phosphatidylethanolamine phospholipase D
TC0100003486.rn.2	12.71	10	6.51	1.11e-07	5.49e-05	Papss2	3-phosphoadenosine 5-phosphosulfate synthase 2
TC0100003353.rn.2	11.17	8.48	6.46	7.28e-08	4.22e-05	Tmem2	transmembrane protein 2
TC0100004384.rn.2	7.55	4.9	6.28	2.27e-06	0.0004	Ipcef1	interaction protein for cytohesin exchange factors 1
TC0300002201.rn.2	7.89	5.28	6.13	1.41e-06	0.0003	Ppp1r16b	protein phosphatase 1, regulatory subunit 16B
TC0800000671.rn.2	9.14	6.59	5.88	4.44e-06	0.0006	Plet1	placenta expressed transcript 1
TC0200001497.rn.2	9.51	6.98	5.76	1.36e-07	6.11e-05	LOC100910255	nestin-like; ENCODES a protein that exhibits structural molecule activity (inferred) AND FOUND IN intermediate filament (inferred) AND INTERACTS WITH aflatoxin B1 (ortholog) AND all-trans-retinoic acid (ortholog) AND cisplatin (ortholog)
TC1400001299.rn.2	13.45	10.94	5.71	3.1e-06	0.0005	Lrrc8b	leucine rich repeat containing 8 family, member B
TC1400000582.rn.2	10.65	8.16	5.65	4.94e-07	0.0001	Arap2	ArfGAP with RhoGAP domain, ankyrin repeat and PH domain 2
TC1800000562.rn.2	12.59	10.1	5.65	2.05e-07	8.48e-05	Megf10	multiple EGF-like domains 10
TC0800001181.rn.2	13.28	10.82	5.48	2.41e-07	8.88e-05	Myo6	myosin VI
TC1100001470.rn.2	7.7	5.26	5.41	3.56e-06	0.0005	Impg2	interphotoreceptor matrix proteoglycan 2
TC0200001252.rn.2	12.87	10.44	5.38	8.11e-07	0.0002	Mme	membrane metallo-endopeptidase
TC0800001790.rn.2	7.91	5.48	5.38	5.46e-05	0.0032	Klhl40	kelch-like family member 40
TC0X00000972.rn.2	10.54	8.18	5.15	2.77e-07	9.59e-05	Tmem164	transmembrane protein 164
TC1100001729.rn.2	11.45	9.09	5.13	1.98e-06	0.0004	Heg1	heart development protein with EGF-like domains 1
TC0200002222.rn.2	13.15	10.79	5.12	4.75e-07	0.0001	Papss1	3-phosphoadenosine 5-phosphosulfate synthase 1
TC0900001094.rn.2	8.03	5.68	5.1	0.0002	0.0082	Mroh2a; Heatr7b1	maestro heat-like repeat family member 2A [Source:MGI Symbol;Acc:MGI:3705228]; maestro heat-like repeat family member 2A; PREDICTED: similar to hypothetical protein FLJ40243 (RGD1565687), miscRNA.
TC0200000803.rn.2	8.2	5.85	5.1	1.62e-05	0.0013	Hey1	hes-related family bHLH transcription factor with YRPW motif 1
TC0200001525.rn.2	9.49	7.14	5.1	1.61e-06	0.0003	Nes	nestin
TC0400003603.rn.2	15.47	13.12	5.09	5.84e-05	0.0033	Rassf4	Ras association (RalGDS/AF-6) domain family member 4
TC0500004033.rn.2	14.02	11.68	5.03	2.74e-06	0.0004	Plod1	procollagen-lysine, 2-oxoglutarate 5-dioxygenase 1
TC1100000511.rn.2	11.14	8.82	4.98	3.87e-07	0.0001	Alcam	activated leukocyte cell adhesion molecule
TC0300000811.rn.2	13.72	11.4	4.97	4.47e-06	0.0006	Itga6	integrin, alpha 6
TC0300003432.rn.2	17.27	14.96	4.97	3.04e-07	0.0001	Ctnnd1	catenin (cadherin associated protein), delta 1
TC0300004389.rn.2	15.71	13.41	4.94	9.68e-07	0.0002	Cst3	cystatin C
TC1500000610.rn.2	8.59	6.29	4.92	0.0007	0.0167	C1qtnf9	C1q and tumor necrosis factor related protein 9
TC0100001042.rn.2	15.73	13.44	4.91	4.69e-06	0.0006	Cadm4	cell adhesion molecule 4
TC0700001823.rn.2	12.75	10.45	4.9	3.61e-05	0.0024	Gpd1	glycerol-3-phosphate dehydrogenase 1 (soluble)
TC0600000144.rn.2	13.06	10.77	4.88	4.44e-07	0.0001	Epas1	endothelial PAS domain protein 1
TC0100003815.rn.2	11.37	9.08	4.87	1.91e-06	0.0004	Add3	adducin 3 (gamma)
TC0900000067.rn.2	9.21	6.93	4.87	0.0004	0.0123	LOC685828	hypothetical protein LOC685828
TC0100002897.rn.2	11.41	9.15	4.79	7.41e-06	0.0008	Taldo1	transaldolase 1
TC1200000889.rn.2	17.34	15.08	4.79	8.22e-05	0.0041	RGD1566091; LOC302022	INTERACTS WITH dibutyl phthalate; similar to nidogen 2 protein
TC1100000407.rn.2	10.33	8.07	4.79	1.04e-05	0.001	Crybg3; LOC100360726	beta-gamma crystallin domain containing 3 [Source:RGD Symbol;Acc:1305628]; hypothetical protein LOC100360726 [Source:RGD Symbol;Acc:2321532]; hypothetical protein LOC100360726; INTERACTS WITH 2 3 7 8-tetrachlorodibenzodioxine AND thioacetamide AND all-trans-retinoic acid (ortholog); beta-gamma crystallin domain containing 3; PREDICTED: similar to Hypothetical protein 5031404N19 (RGD1305628), mRNA.
TC1000003745.rn.2	6.62	4.37	4.75	5.75e-07	0.0002	Krt23	keratin 23, type I
TC0300001539.rn.2	11.8	9.56	4.75	1.52e-06	0.0003	Stard9	StAR-related lipid transfer domain containing 9
TC0400002723.rn.2	15.21	12.98	4.68	1.2e-06	0.0003	Hipk2	homeodomain interacting protein kinase 2
TC1100000025.rn.2	11.71	9.49	4.66	3.15e-06	0.0005	Gbe1	glucan (1,4-alpha-), branching enzyme 1
TC1200001235.rn.2	8.61	6.4	4.62	1.53e-06	0.0003	Gjc3	gap junction protein, gamma 3
TC0200004066.rn.2	10.35	8.15	4.61	3.64e-06	0.0005	Efna1	ephrin A1
TC0100007029.rn.2	12.27	10.07	4.61	8.87e-07	0.0002	Tpcn2	two pore segment channel 2
TC1500000039.rn.2	10.34	8.14	4.6	7.25e-07	0.0002	Usp54	ubiquitin specific peptidase 54
TC1000004344.rn.2	11.62	9.42	4.57	8.12e-07	0.0002	Rnf130	ring finger protein 130
TC1600000826.rn.2	13.43	11.24	4.57	5.16e-07	0.0001	Tacc1	transforming, acidic coiled-coil containing protein 1
TC1500000587.rn.2	12.78	10.59	4.55	7.62e-07	0.0002	Cab39l	calcium binding protein 39-like
TC1600001916.rn.2	11.64	9.47	4.53	8.71e-07	0.0002	Slc20a2	solute carrier family 20 (phosphate transporter), member 2
TC2000001337.rn.2	7.8	5.63	4.5	2.82e-06	0.0004	S100b	S100 calcium binding protein B
TC0200002705.rn.2	9.1	6.94	4.5	3.69e-05	0.0024	LOC102547000	rho GTPase-activating protein 20-like
TC0100008075.rn.2	10.76	8.61	4.45	1.09e-06	0.0003	Entpd7	ectonucleoside triphosphate diphosphohydrolase 7 [Source:RGD Symbol;Acc:1310638]; ENCODES a protein that exhibits hydrolase activity (inferred) AND INVOLVED IN metabolic process (inferred) AND INTERACTS WITH carbamazepine (ortholog) AND copper(2+) sulfate (ortholog) AND coumestrol (ortholog)
TC1300000288.rn.2	10.02	7.88	4.42	7.73e-05	0.0039	Sox13	SRY box 13
TC0200002103.rn.2	13.85	11.72	4.38	2.36e-06	0.0004	F3	coagulation factor III (thromboplastin, tissue factor)
TC0200001128.rn.2	14.01	11.89	4.33	2.09e-05	0.0017	Foxo1	forkhead box O1
TC0100004388.rn.2	10.54	8.42	4.33	3.07e-06	0.0005	Cnksr3	Cnksr family member 3
TC1100001334.rn.2	12.31	10.19	4.33	9.5e-06	0.001	Rcan1	regulator of calcineurin 1
TC1100001034.rn.2	9.02	6.92	4.31	3.63e-06	0.0005	Fgd4	FYVE, RhoGEF and PH domain containing 4
TC1800001553.rn.2	11.19	9.09	4.29	1.04e-05	0.001	Piezo2	piezo-type mechanosensitive ion channel component 2
TC1900000977.rn.2	10.14	8.04	4.28	1.29e-06	0.0003	Mmp15	matrix metallopeptidase 15
TC1200000909.rn.2	10.6	8.51	4.28	1.8e-06	0.0004	Stard13	StAR-related lipid transfer (START) domain containing 13
TC0500002172.rn.2	9.18	7.08	4.27	0.0007	0.0173	Prex2	phosphatidylinositol-3,4,5-trisphosphate-dependent Rac exchange factor 2
TC0400001881.rn.2	8.62	6.53	4.26	0.0003	0.0102	Clec12a	C-type lectin domain family 12, member A
TC0200001157.rn.2	7.7	5.62	4.23	7.46e-06	0.0008	Postn	periostin, osteoblast specific factor
TC0100001527.rn.2	12.87	10.79	4.22	1.48e-06	0.0003	Gtf2h1	general transcription factor IIH, polypeptide 1
TC1800000350.rn.2	18.51	16.44	4.21	1.96e-06	0.0004	Pcdhgb7; Pcdhga7; Pcdhga10; Pcdhga5; Pcdhga2; Pcdhga1; Pcdhga11; Pcdhga8; Pcdhga9; Pcdhgb8; Pcdhgc3; Pcdhga6	protocadherin gamma subfamily B, 7; protocadherin gamma subfamily A, 7; protocadherin gamma subfamily A, 10; protocadherin gamma subfamily A, 5; protocadherin gamma subfamily A, 2; protocadherin gamma subfamily A, 1; protocadherin gamma subfamily A, 11; protocadherin gamma subfamily A, 8; protocadherin gamma subfamily A, 9; protocadherin gamma subfamily B, 8; protocadherin gamma subfamily C, 3; p…
TC1000003783.rn.2	6.95	4.88	4.21	1.7e-05	0.0014	Krt19	keratin 19, type I
TC1900001535.rn.2	8.09	6.03	4.16	2.78e-06	0.0004	Cdyl2	chromodomain protein, Y-like 2
TC0X00000257.rn.2	11.75	9.71	4.13	9.4e-07	0.0002	Clcn4	chloride channel, voltage-sensitive 4
TC1000000702.rn.2	11.09	9.05	4.11	9.57e-07	0.0002	Map2k3	mitogen activated protein kinase kinase 3 (Map2k3), mRNA; mitogen activated protein kinase kinase 3; INVOLVED IN cellular response to lipopolysaccharide AND cellular response to sorbitol AND heart development AND PARTICIPATES IN p38 MAPK signaling pathway AND interleukin-12 signaling pathway AND tumor necrosis factor mediated signaling pathway AND ASSOCIATED WITH Diabetes Mellitus Experimental AN…
TC0200000513.rn.2	12.93	10.9	4.08	1.51e-05	0.0013	Lifr	leukemia inhibitory factor receptor alpha
TC0300004210.rn.2	7.31	5.29	4.05	0.0003	0.0091	LOC103691893	putative ERV-F(c)1 provirus ancestral Env polyprotein
TC0800000086.rn.2	11.97	9.96	4.04	4.07e-06	0.0006	Maml2	mastermind like 2 (Drosophila) [Source:RGD Symbol;Acc:1587536]; mastermind like 2 (Drosophila); ENCODES a protein that exhibits transcription coactivator activity (ortholog) AND INVOLVED IN Notch signaling pathway (ortholog) AND positive regulation of transcription from RNA polymerase II promoter (ortholog) AND PARTICIPATES IN Notch signaling pathway AND Notch signaling pathway AND Notch signalin…
TC1200000066.rn.2	12.18	10.17	4.03	1.34e-05	0.0012	LOC102554161	uncharacterized LOC102554161
TC1000000868.rn.2	12.28	10.27	4.01	4.37e-06	0.0006	Gas7	growth arrest specific 7
TC1800001310.rn.2	12.58	10.58	3.99	2.23e-06	0.0004	Pcdh1	Protein Pcdh1; ENCODES a protein that exhibits calcium ion binding (inferred) AND INVOLVED IN homophilic cell adhesion (inferred) AND FOUND IN integral component of membrane (inferred) AND plasma membrane (inferred) AND INTERACTS WITH all-trans-retinoic acid AND 17beta-estradiol (ortholog) AND 2 3 7 8-tetrachlorodibenzodioxine (ortholog); protocadherin 1
TC0500002798.rn.2	9.15	7.15	3.97	3.5e-06	0.0005	Ctnnal1	catenin (cadherin associated protein), alpha-like 1
TC0300003770.rn.2	17.56	15.57	3.96	2.54e-06	0.0004	Cat	catalase
TC1500001939.rn.2	10.46	8.48	3.96	0.0001	0.0051	Fzd3	frizzled class receptor 3
TC1800001624.rn.2	11.91	9.94	3.91	1.18e-05	0.0011	Spire1	spire-type actin nucleation factor 1
TC0X00001460.rn.2	10.6	8.63	3.9	1.53e-06	0.0003	Tspan7	tetraspanin 7
TC1000003786.rn.2	9.81	7.84	3.9	5.71e-06	0.0007	Krt14	keratin 14, type I
TC0100006041.rn.2	16.01	14.05	3.89	4.32e-06	0.0006	Sytl2; LOC100911824	synaptotagmin-like 2 [Source:RGD Symbol;Acc:1307647]; ENCODES a protein that exhibits neurexin family protein binding (ortholog) AND phosphatase binding (ortholog) AND phosphatidylinositol-4 5-bisphosphate binding (ortholog) AND INVOLVED IN exocytosis (ortholog) AND negative regulation of phosphatase activity (ortholog) AND positive regulation of mucus secretion (ortholog) AND FOUND IN cytoplasm …
TC0800002872.rn.2	10.92	8.97	3.87	8.76e-06	0.0009	Fam63b	Protein Fam63b; INTERACTS WITH 2 3 7 8-tetrachlorodibenzodioxine AND chloroprene AND chlorpyrifos; family with sequence similarity 63, member B
TC1700001057.rn.2	6.11	4.16	3.86	2.1e-05	0.0017	Slc39a12	solute carrier family 39 (zinc transporter), member 12
TC1100000028.rn.2	10.04	8.09	3.86	2.27e-05	0.0017	LOC102549637	filaggrin-2-like
TC0200004610.rn.2	6.19	4.25	3.86	0.0008	0.0185	Myoz2	myozenin 2
TC0800000097.rn.2	15.54	13.6	3.85	2.98e-06	0.0005	Mtmr2	myotubularin related protein 2
TC0500000208.rn.2	12.63	10.69	3.84	0.0002	0.008	RGD1559441	similar to MIC2L1 [Source:RGD Symbol;Acc:1559441]; Protein RGD1559441; INTERACTS WITH 2 4-dinitrotoluene AND ammonium chloride AND cadmium dichloride; similar to MIC2L1
TC0300003323.rn.2	8.9	6.96	3.83	7.68e-06	0.0008	Wipf1	WAS/WASL interacting protein family, member 1
TC0500001124.rn.2	15.37	13.43	3.82	4.32e-06	0.0006	Dhcr24	24-dehydrocholesterol reductase
TC0500001176.rn.2	12.28	10.35	3.81	0.0003	0.0096	Kti12; Txndc12	KTI12 chromatin associated homolog; thioredoxin domain containing 12 (endoplasmic reticulum)
TC0500002127.rn.2	8.98	7.06	3.8	2.03e-06	0.0004	Rdh10	retinol dehydrogenase 10 (all-trans)
TC1600000630.rn.2	11.19	9.27	3.79	9.39e-06	0.001	LOC100911065	INTERACTS WITH 17beta-estradiol (ortholog) AND 2 3 7 8-tetrachlorodibenzodioxine (ortholog) AND 2-methylcholine (ortholog)
TC0700000529.rn.2	8.56	6.64	3.78	1.07e-05	0.001	Tmcc3	transmembrane and coiled-coil domain family 3
TC0200001435.rn.2	12.94	11.03	3.76	2.06e-06	0.0004	Fam198b	family with sequence similarity 198, member B
TC1800001132.rn.2	15.08	13.17	3.75	3.23e-06	0.0005	Slc39a6	solute carrier family 39 (zinc transporter), member 6
TC1000000772.rn.2	10.93	9.02	3.74	1.63e-06	0.0003	Map2k3; LOC100911550	mitogen activated protein kinase kinase 3; mitogen activated protein kinase kinase 3, mRNA (cDNA clone MGC:187561 IMAGE:7458293), complete cds.; ENCODES a protein that exhibits MAP kinase kinase activity (ortholog) AND protein kinase binding (ortholog) AND INVOLVED IN activation of MAPK activity (ortholog) AND cardiac muscle contraction (ortholog) AND inflammatory response (ortholog) AND FOUND IN…
TC1400000253.rn.2	7.22	5.32	3.73	1.89e-06	0.0004	Cxcl9	chemokine (C-X-C motif) ligand 9
TC1000003196.rn.2	9.53	7.64	3.72	3.24e-06	0.0005	Aspa	aspartoacylase
TC1500000626.rn.2	9.56	7.67	3.72	3.12e-06	0.0005	Trim13; Kcnrg	tripartite motif-containing 13; potassium channel regulator
TC1500000842.rn.2	9.9	8	3.72	3.86e-06	0.0005	Lcp1	lymphocyte cytosolic protein 1
TC1600000627.rn.2	11.78	9.89	3.71	9.6e-06	0.001	Mtus1	microtubule associated tumor suppressor 1
TC0100002000.rn.2	15.54	13.65	3.7	3.3e-06	0.0005	Sytl2	synaptotagmin-like 2 [Source:RGD Symbol;Acc:1307647]; INVOLVED IN exocytosis (inferred) AND INTERACTS WITH 2 3 7 8-tetrachlorodibenzodioxine (ortholog) AND 5-fluorouracil (ortholog) AND benzo[a]pyrene (ortholog); synaptotagmin-like 2 (Sytl2), mRNA.
TC0600000988.rn.2	15.18	13.3	3.7	2.12e-06	0.0004	Hif1a	hypoxia-inducible factor 1, alpha subunit (basic helix-loop-helix transcription factor)
TC1700001341.rn.2	10.16	8.27	3.69	3.54e-05	0.0024	Tspan17	tetraspanin 17
TC0100006775.rn.2	13.17	11.29	3.69	0.0002	0.0082	Ikzf5	IKAROS family zinc finger 5
TC0500000544.rn.2	14.68	12.8	3.68	2.39e-06	0.0004	Reck	reversion-inducing-cysteine-rich protein with kazal motifs
TC1800001360.rn.2	15.66	13.78	3.68	3.75e-06	0.0005	Dpysl3	dihydropyrimidinase-like 3
TC1300001927.rn.2	6.22	4.35	3.65	6.72e-06	0.0008	Slamf7	SLAM family member 7
TC1000002155.rn.2	12.2	10.33	3.65	1.17e-05	0.0011	Abcc1; LOC102548483	ATP-binding cassette, subfamily C (CFTR/MRP), member 1; ATP-binding cassette, subfamily C (CFTR/MRP), member 1 (Abcc1), mRNA; ENCODES a protein that exhibits drug transmembrane transporter activity AND efflux transmembrane transporter activity AND glutathione S-conjugate-exporting ATPase activity AND INVOLVED IN cell chemotaxis AND daunorubicin transport AND drug export AND PARTICIPATES IN multid…
TC0200003800.rn.2	12.06	10.2	3.63	6.41e-06	0.0007	LOC102550773	rho GTPase-activating protein 20-like
TC0700001226.rn.2	16.08	14.22	3.62	2.08e-06	0.0004	Efr3a	EFR3 homolog A
TC0600000906.rn.2	11.02	9.18	3.59	7.69e-06	0.0008	Atl1	atlastin GTPase 1
TC0400003984.rn.2	15	13.16	3.58	7.27e-06	0.0008	Eps8	epidermal growth factor receptor pathway substrate 8
TC1500001842.rn.2	10.2	8.36	3.57	3.53e-06	0.0005	Spryd7	SPRY domain containing 7
TC0500000740.rn.2	11.03	9.2	3.56	3.14e-06	0.0005	RGD1310951	similar to RIKEN cDNA E130308A19
TC0800000050.rn.2	14.42	12.58	3.56	2.39e-06	0.0004	Tmem123	transmembrane protein 123
TC0200004918.rn.2	13.83	12.01	3.55	1.08e-05	0.001	Adgrl2	adhesion G protein-coupled receptor L2
TC0600002856.rn.2	8.35	6.53	3.54	0.0012	0.0252	Entpd5	ectonucleoside triphosphate diphosphohydrolase 5
TC0600002833.rn.2	14.87	13.06	3.52	6.77e-05	0.0036	Numb	numb homolog (Drosophila)
TC0X00002685.rn.2	11.1	9.28	3.52	4.63e-06	0.0006	Dmd	dystrophin
TC1400000922.rn.2	8.28	6.47	3.51	6.58e-05	0.0035	Rasl10a	RAS-like, family 10, member A
TC1300000754.rn.2	11.9	10.09	3.49	3.94e-06	0.0005	Adamts4	ADAM metallopeptidase with thrombospondin type 1 motif, 4
TC0900001825.rn.2	14.2	12.39	3.49	5.03e-06	0.0006	Actr1b	ARP1 actin-related protein 1 homolog B, centractin beta (yeast)
TC1800000131.rn.2	12.75	10.95	3.49	3.17e-06	0.0005	Garem	Protein LOC679154; ENCODES a protein that exhibits proline-rich region binding (ortholog) AND INVOLVED IN cellular response to epidermal growth factor stimulus (ortholog) AND epidermal growth factor receptor signaling pathway (ortholog) AND positive regulation of cell proliferation (ortholog) AND INTERACTS WITH 2 3 7 8-tetrachlorodibenzodioxine (ortholog) AND aflatoxin B1 (ortholog) AND all-trans…
TC0500003159.rn.2	10.57	8.77	3.48	0.0002	0.0077	Jun	jun proto-oncogene
TC0100003850.rn.2	12.02	10.22	3.47	4.17e-06	0.0006	Tcf7l2	transcription factor 7-like 2 (T-cell specific, HMG-box)
TC1400000526.rn.2	12.49	10.7	3.46	7.42e-06	0.0008	Ugdh	UDP-glucose 6-dehydrogenase
TC0500001369.rn.2	11.28	9.49	3.46	2.65e-06	0.0004	Scmh1	sex comb on midleg homolog 1 (Drosophila)
TC0300001301.rn.2	9.45	7.67	3.43	0.0003	0.009	Cd59	CD59 molecule, complement regulatory protein
TC1000003084.rn.2	6.38	4.6	3.43	9.16e-05	0.0044	Atp1b2	ATPase, Na+/K+ transporting, beta 2 polypeptide
TC0800002530.rn.2	8.15	6.38	3.42	2.15e-05	0.0017	Layn	layilin
TC0900000808.rn.2	13.69	11.93	3.39	4.23e-06	0.0006	Pikfyve	phosphoinositide kinase, FYVE finger containing
TC1100002043.rn.2	8.7	6.94	3.39	9.49e-05	0.0045	Gramd1c	GRAM domain containing 1C
TC0700000209.rn.2	10.03	8.28	3.38	1.88e-05	0.0015	Gamt	guanidinoacetate N-methyltransferase
TC0600001471.rn.2	14.28	12.53	3.36	0.0024	0.04	Eml1	echinoderm microtubule associated protein like 1
TC0600002332.rn.2	13.08	11.34	3.33	8.66e-06	0.0009	Bzw2	basic leucine zipper and W2 domains 2
TC0900000490.rn.2	11.48	9.75	3.32	0.0001	0.0051	Inpp4a	inositol polyphosphate-4-phosphatase, type I
TC1000000811.rn.2	10.08	8.35	3.31	4e-05	0.0026	Mmgt2	membrane magnesium transporter 2
TC0600001199.rn.2	13.63	11.91	3.3	1.92e-05	0.0015	Ttll5	tubulin tyrosine ligase-like family, member 5
TC1500002486.rn.2	13.33	11.61	3.3	5.79e-06	0.0007	Rb1	retinoblastoma 1
TC1600002025.rn.2	10.5	8.78	3.29	7.39e-06	0.0008	Atp11a	ATPase, class VI, type 11A
TC0200000149.rn.2	10.1	8.38	3.29	0.003	0.0455	Serinc5	serine incorporator 5
TC0400003274.rn.2	9.1	7.39	3.28	0.0009	0.0209	Rab43	RAB43, member RAS oncogene family
TC0400003446.rn.2	8.62	6.91	3.26	0.0011	0.0245	Eif4e3	eukaryotic translation initiation factor 4E family member 3
TC0700003411.rn.2	11.46	9.76	3.26	4.31e-05	0.0027	Arhgap39	Rho GTPase activating protein 39
TC1400002460.rn.2	13.79	12.09	3.25	0.0001	0.0054	Abcg3l3	ATP-binding cassette, subfamily G (WHITE), member 3-like 3
TC0800002527.rn.2	9.73	8.03	3.24	5.96e-06	0.0007	Sik2	salt inducible kinase 2 [Source:MGI Symbol;Acc:MGI:2445031]; salt-inducible kinase 2
TC0700003545.rn.2	7.54	5.86	3.21	4.91e-06	0.0006	Dnajb7	DnaJ (Hsp40) homolog, subfamily B, member 7
TC0900002127.rn.2	13.6	11.92	3.21	1.1e-05	0.001	Idh1	isocitrate dehydrogenase 1 (NADP+), soluble
TC1200001825.rn.2	11.72	10.04	3.21	1.19e-05	0.0011	Hps4	Hermansky-Pudlak syndrome 4
TC1200001787.rn.2	11.31	9.63	3.2	5.41e-06	0.0006	Usp30	ubiquitin specific peptidase 30
TC0900000132.rn.2	7.96	6.28	3.2	0.0016	0.031	LOC685828	hypothetical protein LOC685828
TC0300005085.rn.2	12.11	10.43	3.2	5.58e-05	0.0032	Dbndd2	dysbindin (dystrobrevin binding protein 1) domain containing 2
TC1600001659.rn.2	10.22	8.55	3.2	5.18e-06	0.0006	Pdlim3	PDZ and LIM domain 3
TC1400001352.rn.2	11.2	9.52	3.19	8.98e-06	0.0009	Arhgap24	Rho GTPase activating protein 24
TC0700000683.rn.2	8.24	6.57	3.18	7e-06	0.0008	Phlda1	pleckstrin homology-like domain, family A, member 1
TC1000001097.rn.2	14.13	12.46	3.18	6e-06	0.0007	Cpd	carboxypeptidase D
TC1600001733.rn.2	10	8.34	3.17	8.7e-06	0.0009	LOC688765	hypothetical protein LOC688765; INTERACTS WITH formaldehyde (ortholog) AND valproic acid (ortholog)
TC0100004945.rn.2	13.47	11.81	3.17	9.51e-05	0.0045	PVR	poliovirus receptor
TC1900000091.rn.2	10.9	9.24	3.16	1.85e-05	0.0015	Kifc3	kinesin family member C3
TC0700003721.rn.2	11.59	9.93	3.16	5.72e-06	0.0007	Kif21a	kinesin family member 21A
TC0100003574.rn.2	8.42	6.76	3.16	0.0007	0.0182	Plce1	phospholipase C, epsilon 1
TC1500001307.rn.2	6.94	5.28	3.16	9.98e-06	0.001	Cd99l2; LOC691632; LOC100911604	CD99 molecule-like 2; similar to MIC2 like 1; INVOLVED IN cell adhesion (inferred) AND FOUND IN integral component of membrane AND INTERACTS WITH benzo[a]pyrene (ortholog) AND bisphenol A (ortholog) AND copper(2+) sulfate (ortholog); CD99 antigen-like protein 2-like
TC1100001919.rn.2	8.32	6.66	3.15	9.19e-06	0.0009	Vps8	vacuolar protein sorting 8 homolog (S. cerevisiae)
TC0700003764.rn.2	14.25	12.6	3.14	2.25e-05	0.0017	Twf1	twinfilin actin-binding protein 1
TC0800003633.rn.2	12.03	10.38	3.14	8.12e-06	0.0009	Fyco1	FYVE and coiled-coil domain containing 1
TC0100005198.rn.2	14.09	12.44	3.13	2.33e-05	0.0018	RGD1308428	similar to RIKEN cDNA 4931406P16
TC0100004039.rn.2	8.14	6.49	3.12	5.88e-05	0.0033	Adgrg6; Gpr126	adhesion G protein-coupled receptor G6; G protein-coupled receptor 126; ENCODES a protein that exhibits G-protein coupled receptor activity (inferred) AND INVOLVED IN neuropeptide signaling pathway (inferred) AND FOUND IN integral component of membrane (inferred) AND plasma membrane (inferred) AND INTERACTS WITH cisplatin AND indole-3-methanol AND lead diacetate
TC0100007573.rn.2	11.32	9.68	3.12	0.0001	0.0055	Sgms1	sphingomyelin synthase 1
TC1400001390.rn.2	10.22	8.59	3.11	3.1e-05	0.0021	Enoph1	enolase-phosphatase 1
TC0600000620.rn.2	6.39	4.76	3.1	9.5e-05	0.0045	Agr3	anterior gradient 3, protein disulphide isomerase family member
TC1400002167.rn.2	8.47	6.84	3.1	4.78e-05	0.0029	Znrf3	zinc and ring finger 3; ENCODES a protein that exhibits frizzled binding (ortholog) AND ubiquitin-protein transferase activity (ortholog) AND INVOLVED IN canonical Wnt signaling pathway (ortholog) AND negative regulation of canonical Wnt signaling pathway (ortholog) AND negative regulation of non-canonical Wnt signaling pathway (ortholog) AND PARTICIPATES IN Wnt signaling canonical pathway AND FO…
TC1300001421.rn.2	5.54	3.91	3.1	0.0002	0.0075	Ren	renin
TC0200002618.rn.2	9.92	8.29	3.1	6.45e-05	0.0035	Jmy; LOC683593	junction-mediating and regulatory protein; similar to junction-mediating and regulatory protein
TC1700001861.rn.2	11.79	10.16	3.1	4.75e-05	0.0029	Elmo1	engulfment and cell motility 1
TC0100002707.rn.2	6.09	4.46	3.09	7.58e-05	0.0038	Dmbt1	deleted in malignant brain tumors 1; deleted in malignant brain tumors 1 [Source:RGD Symbol;Acc:61984]
TC1300000339.rn.2	14.12	12.51	3.07	3.81e-05	0.0025	Csrp1	cysteine and glycine-rich protein 1
TC0700001612.rn.2	9.75	8.13	3.06	1.45e-05	0.0013	Fam19a5	family with sequence similarity 19 (chemokine (C-C motif)-like), member A5
TC0500002749.rn.2	8.87	7.26	3.06	2.77e-05	0.002	Abca1	ATP-binding cassette, subfamily A (ABC1), member 1
TC0700000569.rn.2	12.17	10.56	3.05	7.32e-06	0.0008	Btg1	B-cell translocation gene 1, anti-proliferative
TC1500000682.rn.2	9.5	7.89	3.04	8.17e-06	0.0009	Wdfy2	WD repeat and FYVE domain containing 2
TC0300001759.rn.2	16.47	14.87	3.04	5.5e-05	0.0032	Prnp	prion protein
TC0700000218.rn.2	9.94	8.33	3.04	0.0007	0.0171	Polr2e	polymerase (RNA) II (DNA directed) polypeptide E
TC1800001184.rn.2	6.14	4.54	3.03	0.0002	0.0073	Myo7b	myosin VIIb
TC0X00000580.rn.2	12.02	10.42	3.03	0.0003	0.0102	Yipf6	Yip1 domain family, member 6
TC1600002041.rn.2	12.74	11.14	3.03	1.05e-05	0.001	Arhgef7	Rho guanine nucleotide exchange factor (GEF) 7
TC1800001362.rn.2	9.36	7.77	3.02	0.0002	0.0079	Dpysl3	Dihydropyrimidinase-related protein 3 [Source:UniProtKB/Swiss-Prot;Acc:Q62952] Chalmel, et. al. Testis-expressed Unannotated Transcripts (TUTs) Chalmel, et. al. Testis-expressed Unannotated Transcripts (TUTs)
TC1800001402.rn.2	9.87	8.28	3.02	1.96e-05	0.0016	Sema6a	sema domain, transmembrane domain (TM), and cytoplasmic domain, (semaphorin) 6A
TC0100003337.rn.2	6.75	5.16	3.02	0.0004	0.0113	Aldh1a1	aldehyde dehydrogenase 1 family, member A1
TC1100000501.rn.2	7.44	5.85	3.01	9.11e-05	0.0044	Zpld1	zona pellucida-like domain containing 1 [Source:RGD Symbol;Acc:1308138]; INTERACTS WITH medroxyprogesterone acetate (ortholog) AND valproic acid (ortholog)
TC0200003875.rn.2	10.54	8.95	3	0.0013	0.027	Schip1	schwannomin interacting protein 1
TC0800000373.rn.2	12.45	10.86	3	9.09e-05	0.0044	Cdon	cell adhesion associated, oncogene regulated
TC1000002813.rn.2	9.8	8.22	3	1.53e-05	0.0013	Cdc42se2	CDC42 small effector 2
TC1500000876.rn.2	6.29	4.72	2.97	0.0005	0.0134	Enox1	ecto-NOX disulfide-thiol exchanger 1
TC0500003551.rn.2	14.17	12.59	2.97	1.04e-05	0.001	Macf1; LOC100361083	microtubule-actin crosslinking factor 1; hypothetical LOC100361083
TC0300001733.rn.2	16.93	15.36	2.97	1.12e-05	0.0011	Atrn	attractin
TC1900000515.rn.2	9.96	8.39	2.97	1.74e-05	0.0014	Wwp2	WW domain containing E3 ubiquitin protein ligase 2
TC0200000171.rn.2	10.57	9.01	2.97	8.53e-06	0.0009	Lhfpl2	lipoma HMGIC fusion partner-like 2
TC1800001046.rn.2	10.17	8.6	2.97	2.82e-05	0.002	Osbpl1a	oxysterol binding protein-like 1A
TC0100000539.rn.2	13.62	12.06	2.94	5.11e-05	0.003	Qk	quaking
TC0400003077.rn.2	15.61	14.06	2.93	2.26e-05	0.0017	Vamp5	vesicle-associated membrane protein 5
TC0900002233.rn.2	15.82	14.27	2.92	2.1e-05	0.0017	Tns1	tensin 1
TC1400000802.rn.2	9.03	7.48	2.91	1.36e-05	0.0012	Tada2b	transcriptional adaptor 2B
TC0900002710.rn.2	13.9	12.37	2.89	1.22e-05	0.0011	Ppip5k2	diphosphoinositol pentakisphosphate kinase 2
TC0500001897.rn.2	8.25	6.72	2.88	0.0002	0.0077	Nppb	natriuretic peptide B
TC0300003762.rn.2	14.46	12.94	2.87	9.87e-05	0.0046	Cd44	CD44 molecule (Indian blood group)
TC1700000495.rn.2	13.39	11.87	2.87	3.67e-05	0.0024	Serpinb6	serpin peptidase inhibitor, clade B (ovalbumin), member 6
TC1000004361.rn.2	11.29	9.77	2.87	1.13e-05	0.0011	Synrg	synergin, gamma
TC1600000963.rn.2	10.88	9.37	2.86	5.61e-05	0.0032	Tmco3	transmembrane and coiled-coil domains 3
TC0700003966.rn.2	9.49	7.98	2.85	0.0002	0.0073	Csad	cysteine sulfinic acid decarboxylase
TC0500004210.rn.2	5.86	4.36	2.84	0.0028	0.0438	Tmem88b	transmembrane protein 88B
TC0100000403.rn.2	9.72	8.22	2.84	2.28e-05	0.0017	Plekhg1	pleckstrin homology domain containing, family G (with RhoGef domain) member 1
TC1900000254.rn.2	12.26	10.76	2.84	2.12e-05	0.0017	Neto2	neuropilin (NRP) and tolloid (TLL)-like 2
TC1400000799.rn.2	13.69	12.19	2.83	1.56e-05	0.0013	Tbc1d14	TBC1 domain family, member 14
TC0X00000956.rn.2	10.47	8.96	2.83	1.52e-05	0.0013	Mid2	midline 2
TC0600002401.rn.2	10.83	9.33	2.83	0.0008	0.0193	Stxbp6	syntaxin binding protein 6 (amisyn)
TC0500002343.rn.2	7.03	5.54	2.82	0.0001	0.0054	Slc26a7	solute carrier family 26 (anion exchanger), member 7
TC0100002704.rn.2	13.42	11.93	2.81	4.22e-05	0.0027	Plekha1	pleckstrin homology domain containing, family A (phosphoinositide binding specific) member 1
TC0100002601.rn.2	14.97	13.49	2.8	1.43e-05	0.0012	Mapk3	mitogen activated protein kinase 3
TC0900001411.rn.2	12.65	11.17	2.8	5.24e-05	0.0031	Kat2b	K(lysine) acetyltransferase 2B
TC0100007761.rn.2	11.07	9.59	2.8	0.0002	0.0065	Bloc1s2	biogenesis of lysosomal organelles complex-1, subunit 2
TC0300000905.rn.2	13.85	12.37	2.78	4.01e-05	0.0026	Plekha3	pleckstrin homology domain-containing, family A (phosphoinositide binding specific) member 3
TC0200000930.rn.2	11.97	10.49	2.78	3.35e-05	0.0023	Phc3	polyhomeotic homolog 3 (Drosophila)
TC2000000564.rn.2	15.33	13.86	2.78	0.0005	0.0128	Arid5b	AT rich interactive domain 5B (Mrf1 like)
TC1600002004.rn.2	11.43	9.96	2.78	1.74e-05	0.0014	Tmco3	transmembrane and coiled-coil domains 3 [Source:RGD Symbol;Acc:1306586]; ENCODES a protein that exhibits solute:proton antiporter activity (inferred) AND INVOLVED IN hydrogen ion transmembrane transport (inferred) AND FOUND IN integral component of membrane (inferred) AND INTERACTS WITH sodium dichromate AND 2 3 7 8-tetrachlorodibenzodioxine (ortholog) AND 3 4-methylenedioxymethamphetamine (ortho…
TC0500000739.rn.2	9.89	8.42	2.78	1.48e-05	0.0013	Hsdl2	hydroxysteroid dehydrogenase like 2
TC2000000768.rn.2	8.2	6.73	2.77	0.0001	0.0059	Hs3st5	heparan sulfate (glucosamine) 3-O-sulfotransferase 5
TC0600001192.rn.2	8.14	6.66	2.77	2.6e-05	0.0019	Fos	FBJ osteosarcoma oncogene
TC0100000336.rn.2	12.8	11.33	2.77	0.0002	0.0067	Nkd2	naked cuticle homolog 2 (Drosophila)
TC0600003488.rn.2	13.91	12.44	2.76	2.48e-05	0.0018	Pacs2	phosphofurin acidic cluster sorting protein 2
TC0X00000977.rn.2	10.09	8.62	2.76	1.4e-05	0.0012	Pak3	p21 protein (Cdc42/Rac)-activated kinase 3
TC1100001433.rn.2	9.75	8.28	2.76	2.9e-05	0.002	Mina	myc induced nuclear antigen
TC1000002173.rn.2	8.74	7.28	2.75	3.6e-05	0.0024	Ercc4	excision repair cross-complementation group 4 [Source:RGD Symbol;Acc:1560340]; excision repair cross-complementation group 4; ENCODES a protein that exhibits damaged DNA binding (ortholog) AND endodeoxyribonuclease activity (ortholog) AND protein C-terminus binding (ortholog) AND INVOLVED IN DNA catabolic process endonucleolytic (ortholog) AND DNA repair (ortholog) AND double-strand break repair …
TC1200001738.rn.2	12.82	11.36	2.75	4.87e-05	0.0029	Pxn	paxillin
TC1700001346.rn.2	8.3	6.84	2.75	1.62e-05	0.0013	Cdhr2	cadherin-related family member 2
TC1100001873.rn.2	13.31	11.85	2.75	4.95e-05	0.003	St6gal1	ST6 beta-galactosamide alpha-2,6-sialyltranferase 1
TC1300001989.rn.2	10.41	8.96	2.74	0.0001	0.0049	LOC102547622	histone acetyltransferase KAT2B-like
TC0300004180.rn.2	14.43	12.98	2.74	2.72e-05	0.0019	RGD1565616	RGD1565616
TC0400002939.rn.2	13.2	11.74	2.74	4.04e-05	0.0026	Scrn1	secernin 1; ENCODES a protein that exhibits dipeptidase activity (inferred) AND INVOLVED IN exocytosis (inferred) AND proteolysis (inferred) AND FOUND IN nuclear membrane (ortholog) AND nucleus (ortholog) AND INTERACTS WITH 3 4-dichloroaniline AND aflatoxin B1 AND beta-naphthoflavone; secernin 1 (Scrn1), mRNA.
TC0X00001753.rn.2	13.11	11.66	2.72	0.0004	0.0126	Prrg1	proline rich Gla (G-carboxyglutamic acid) 1
TC0800000943.rn.2	10.43	8.98	2.72	2.16e-05	0.0017	Spg21	spastic paraplegia 21 homolog (human)
TC0200000103.rn.2	10.9	9.46	2.72	4.97e-05	0.003	Ccnh	cyclin H
TC0200003960.rn.2	10.52	9.08	2.71	0.0005	0.0127	Fhdc1	FH2 domain containing 1
TC1400001885.rn.2	5.92	4.48	2.71	0.0004	0.011	Slc34a2	solute carrier family 34 (type II sodium/phosphate cotransporter), member 2
TC0400000431.rn.2	12.59	11.15	2.7	5.56e-05	0.0032	Met	MET proto-oncogene, receptor tyrosine kinase
TC1700001802.rn.2	13.96	12.53	2.69	1.88e-05	0.0015	Hist1h2bh	histone cluster 1, H2bh
TC1000002141.rn.2	8.85	7.42	2.69	0.0017	0.0317	LOC102550577	multidrug resistance-associated protein 1-like
TC0300004829.rn.2	15.21	13.78	2.69	4.82e-05	0.0029	Tmem189	transmembrane protein 189
TC0100002433.rn.2	6.01	4.58	2.68	0.0005	0.014	Insc	inscuteable homolog (Drosophila)
TC0400003957.rn.2	7.85	6.43	2.68	2.17e-05	0.0017	RGD1560652; LOC100912527	Protein LOC100912259; null; RGD1560652
TC1600000803.rn.2	12.83	11.41	2.68	0.0001	0.005	Fnta	farnesyltransferase, CAAX box, alpha
TC1300001802.rn.2	9.48	8.06	2.67	0.0004	0.0112	Atp1b1	ATPase, Na+/K+ transporting, beta 1 polypeptide
TC0600001019.rn.2	9.92	8.5	2.67	0.0015	0.0296	Fntb	farnesyltransferase, CAAX box, beta
TC0100004435.rn.2	14.04	12.63	2.66	2.27e-05	0.0017	Sod2	superoxide dismutase 2, mitochondrial
TC0100006492.rn.2	10.7	9.29	2.66	0.0002	0.0064	Itpripl2	inositol 1,4,5-trisphosphate receptor interacting protein-like 2
TC0900001823.rn.2	13.82	12.41	2.66	2.4e-05	0.0018	Sema4c	sema domain, immunoglobulin domain (Ig), transmembrane domain (TM) and short cytoplasmic domain, (semaphorin) 4C
TC1700002005.rn.2	13.16	11.75	2.65	2.34e-05	0.0018	Ccny	cyclin Y
TC0700001835.rn.2	12.7	11.29	2.65	9.35e-05	0.0044	Dip2b	Protein Dip2b; DIP2 disco-interacting protein 2 homolog B (Drosophila); ENCODES a protein that exhibits catalytic activity (inferred) AND transcription factor binding (inferred) AND INVOLVED IN metabolic process (inferred) AND ASSOCIATED WITH Mental Retardation Fra12a Type (ortholog) AND FOUND IN cytoplasm (ortholog) AND extracellular vesicular exosome (ortholog) AND membrane (ortholog) AND INTER…
TC1000000313.rn.2	14.08	12.67	2.65	2.51e-05	0.0018	Sh3pxd2b	SH3 and PX domains 2B [Source:RGD Symbol;Acc:1309926]; ENCODES a protein that exhibits phosphatidylinositol-3 5-bisphosphate binding (ortholog) AND phosphatidylinositol-3-phosphate binding (ortholog) AND phosphatidylinositol-4-phosphate binding (ortholog) AND INVOLVED IN adipose tissue development (ortholog) AND bone development (ortholog) AND extracellular matrix disassembly (ortholog) AND ASSOC…
TC1400001016.rn.2	8.5	7.1	2.64	0.0032	0.048	LOC690700; LOC685792; LOC301748	similar to similar to RIKEN cDNA 1700001E04 [Source:RGD Symbol;Acc:1592262]; similar to Discs large homolog 5 (Placenta and prostate DLG) (Discs large protein P-dlg); similar to RIKEN cDNA 1700001E04
TC0800003006.rn.2	7.92	6.52	2.63	0.0004	0.0118	Filip1	filamin A interacting protein 1
TC1100000688.rn.2	6.57	5.17	2.63	0.0003	0.009	LOC100911790	Uncharacterized protein; ENCODES a protein that exhibits cysteine-type endopeptidase inhibitor activity (ortholog) AND protease binding (ortholog) AND protein binding bridging (ortholog) AND INVOLVED IN keratinocyte differentiation (ortholog) AND negative regulation of endopeptidase activity (ortholog) AND negative regulation of peptidase activity (ortholog) AND ASSOCIATED WITH Exfoliative Ichthy…
TC1500001245.rn.2	11.37	9.97	2.62	2.48e-05	0.0018	Samd8	sterile alpha motif domain containing 8
TC0800002629.rn.2	8.6	7.21	2.62	0.0002	0.0077	Scamp5; LOC102554896; LOC100360612	secretory carrier membrane protein 5; secretory carrier membrane protein 5 (Scamp5), mRNA; INVOLVED IN negative regulation of endocytosis (ortholog) AND positive regulation of calcium ion-dependent exocytosis (ortholog) AND positive regulation of cytokine secretion (ortholog) AND FOUND IN synaptic vesicle AND Golgi membrane (ortholog) AND integral component of membrane (ortholog) AND INTERACTS WI…
TC0100001183.rn.2	7.11	5.73	2.61	0.0003	0.0089	LOC685793	similar to serine/threonine kinase [Source:RGD Symbol;Acc:1590175]; ENCODES a protein that exhibits ATP binding (inferred) AND protein serine/threonine kinase activity (inferred) AND INVOLVED IN protein phosphorylation (inferred)
TC0600001727.rn.2	11.69	10.31	2.6	9.98e-05	0.0047	Strn	striatin, calmodulin binding protein
TC1100000875.rn.2	16.99	15.61	2.6	0.0004	0.0116	Masp1; LOC100910195	mannan-binding lectin serine peptidase 1; mannan-binding lectin serine peptidase 1 (Masp1), mRNA; ENCODES a protein that exhibits calcium ion binding AND calcium-dependent protein binding AND protein homodimerization activity AND INVOLVED IN complement activation lectin pathway (ortholog) AND negative regulation of complement activation (ortholog) AND PARTICIPATES IN coagulation cascade pathway A…
TC1800001122.rn.2	11.25	9.87	2.6	0.0002	0.0073	Zfp24	zinc finger protein 24
TC0300000936.rn.2	10.82	9.44	2.6	5.52e-05	0.0032	Ssfa2	sperm specific antigen 2
TC0100005032.rn.2	6.4	5.02	2.6	0.0003	0.0091	Mia	melanoma inhibitory activity; ENCODES a protein that exhibits growth factor activity (inferred) AND INVOLVED IN cell-matrix adhesion (ortholog) AND extracellular matrix organization (ortholog) AND FOUND IN extracellular region (inferred) AND INTERACTS WITH ammonium chloride AND bisphenol A AND pirinixic acid; melanoma inhibitory activity (Mia), mRNA.
TC0X00001861.rn.2	10.39	9.01	2.59	0.0012	0.0262	Pdk3	pyruvate dehydrogenase kinase, isozyme 3
TC1400001785.rn.2	11.67	10.29	2.59	3.37e-05	0.0023	Klhl5	kelch-like family member 5
TC0800001996.rn.2	8.17	6.79	2.59	8.31e-05	0.0041	LOC102555809; ENSRNOG00000029154	rho GTPase-activating protein 20-like; Uncharacterized protein [Source:UniProtKB/TrEMBL;Acc:F1LXV2]
TC1000000907.rn.2	14.71	13.34	2.59	6.35e-05	0.0034	Vamp2	vesicle-associated membrane protein 2
TC0500000662.rn.2	9.23	7.86	2.59	0.0005	0.0129	Fsd1l	fibronectin type III and SPRY domain containing 1-like; FOUND IN intracellular (inferred) AND INTERACTS WITH 2-methylcholine (ortholog) AND 5-aza-2'-deoxycytidine (ortholog) AND all-trans-retinoic acid (ortholog)
TC0600002180.rn.2	11.11	9.74	2.59	6.11e-05	0.0034	Lpin1	lipin 1
TC0500002383.rn.2	11.97	10.6	2.58	2.88e-05	0.002	Wwp1	WW domain containing E3 ubiquitin protein ligase 1
TC0200001917.rn.2	12.79	11.42	2.58	0.0004	0.0113	Rhoc	ras homolog family member C
TC1400002158.rn.2	12.71	11.34	2.58	3.51e-05	0.0023	Gas2l1	growth arrest-specific 2 like 1
TC1900001471.rn.2	6.4	5.04	2.57	0.0024	0.0392	Fa2h	fatty acid 2-hydroxylase
TC1700002140.rn.2	7.76	6.4	2.57	0.0003	0.0096	Itih5; LOC684327	inter-alpha (globulin) inhibitor H5; inter-alpha (globulin) inhibitor H5 [Source:MGI Symbol;Acc:MGI:1925751]; similar to inter-alpha (globulin) inhibitor H5
TC0800001910.rn.2	15.52	14.16	2.57	3.47e-05	0.0023	Arhgap42	Rho GTPase activating protein 42
TC0300001504.rn.2	10.31	8.95	2.56	0.0003	0.009	Zfyve19	zinc finger, FYVE domain containing 19
TC0X00001459.rn.2	9.97	8.62	2.56	0.0006	0.016	Mid1ip1	MID1 interacting protein 1
TC1700000325.rn.2	12.14	10.79	2.55	0.0003	0.0087	Atxn1	ataxin 1
TC1200001743.rn.2	7.32	5.97	2.55	0.0004	0.0113	Msi1	musashi RNA-binding protein 1
TC1800001513.rn.2	10.92	9.57	2.55	0.0001	0.0058	Slc26a2	solute carrier family 26 (anion exchanger), member 2
TC0200003085.rn.2	13.92	12.57	2.55	0.0013	0.0273	Npr3	natriuretic peptide receptor 3
TC0100002364.rn.2	6.45	5.1	2.55	0.0002	0.0073	Ampd3	adenosine monophosphate deaminase 3
TC0100008076.rn.2	9.93	8.58	2.54	2.65e-05	0.0019	Entpd7	ectonucleoside triphosphate diphosphohydrolase 7
TC0900001436.rn.2	8.62	7.28	2.54	0.0028	0.0441	LOC689679	similar to Discs large homolog 5 (Placenta and prostate DLG) (Discs large protein P-dlg)
TC0X00001654.rn.2	14.51	13.17	2.54	6.67e-05	0.0035	Rbbp7	retinoblastoma binding protein 7
TC0100000139.rn.2	11.83	10.49	2.53	7.54e-05	0.0038	Reps1	RALBP1 associated Eps domain containing 1
TC1300000891.rn.2	10.57	9.23	2.53	9.63e-05	0.0045	Sccpdh	saccharopine dehydrogenase (putative)
TC0100000257.rn.2	12.02	10.68	2.53	0.0001	0.006	Eya4	EYA transcriptional coactivator and phosphatase 4
TC0100003879.rn.2	12.59	11.25	2.53	0.0002	0.0073	Atrnl1	Protein Atrnl1; attractin like 1 [Source:RGD Symbol;Acc:1563485]; attractin like 1
TC1000002171.rn.2	12.83	11.5	2.52	5.67e-05	0.0032	Abcc1; LOC688708; foymee; ENSRNOG00000022305	ATP-binding cassette, subfamily C (CFTR/MRP), member 1; similar to ATP-binding cassette, sub-family C (CFTR/MRP), member 1; ENCODES a protein that exhibits ATP binding (inferred) AND ATPase activity coupled to transmembrane movement of substances (inferred) AND INVOLVED IN ATP catabolic process (inferred) AND transmembrane transport (inferred) AND FOUND IN integral component of membrane (inferred…
TC1100001837.rn.2	11.51	10.17	2.52	5.15e-05	0.003	Il1rap	interleukin 1 receptor accessory protein
TC0400003950.rn.2	7.65	6.32	2.52	9.2e-05	0.0044	LOC100912259	uncharacterized LOC100912259 [Source:RGD Symbol;Acc:6488104]; null
TC0400003952.rn.2	7.65	6.32	2.52	9.2e-05	0.0044	LOC100912259	uncharacterized LOC100912259 [Source:RGD Symbol;Acc:6488104]
TC0100007128.rn.2	9.83	8.5	2.52	0.0001	0.0048	Sipa1	signal-induced proliferation-associated 1
TC0X00000345.rn.2	9.01	7.68	2.51	0.0003	0.0095	Nhs	Nance-Horan syndrome (congenital cataracts and dental anomalies)
TC0300003408.rn.2	5.35	4.02	2.51	0.002	0.0358	Frzb	frizzled-related protein
TC0100001453.rn.2	10.96	9.64	2.5	0.0004	0.0115	Josd2	Josephin domain containing 2
TC0800001564.rn.2	7.1	5.79	2.49	3.78e-05	0.0025	Ucn2	urocortin 2
TC0200004544.rn.2	11.29	9.97	2.49	4.33e-05	0.0027	Snx7	sorting nexin 7
TC1600001528.rn.2	7.25	5.93	2.49	0.0001	0.0062	Mfap3l	microfibrillar-associated protein 3-like
TC0300003521.rn.2	4.43	3.12	2.49	3.96e-05	0.0025	Olr542	olfactory receptor 542
TC1700001504.rn.2	12.98	11.68	2.47	0.0002	0.0073	Jarid2	jumonji, AT rich interactive domain 2
TC1300000985.rn.2	11.99	10.69	2.47	4.83e-05	0.0029	Dusp10	dual specificity phosphatase 10
TC0800002348.rn.2	5.85	4.55	2.47	4.16e-05	0.0026	Ubash3b	ubiquitin associated and SH3 domain containing, B
TC0800002144.rn.2	11.1	9.79	2.47	0.0004	0.0114	Jam3	junctional adhesion molecule 3
TC1900001470.rn.2	10.5	9.2	2.46	7.64e-05	0.0039	Mlkl	mixed lineage kinase domain-like
TC0700001393.rn.2	5.71	4.41	2.46	0.0022	0.0377	Commd5	COMM domain containing 5 (Commd5), mRNA; INVOLVED IN cell cycle arrest AND FOUND IN nucleus (inferred) AND INTERACTS WITH ammonium chloride AND ketamine AND ochratoxin A
TC0X00001498.rn.2	8.57	7.27	2.46	9.16e-05	0.0044	Gripap1	GRIP1 associated protein 1
TC0400001381.rn.2	5.59	4.29	2.46	0.0009	0.0217	Txnrd3	thioredoxin reductase 3
TC0100003067.rn.2	10.7	9.4	2.46	5.42e-05	0.0032	Map3k11	mitogen-activated protein kinase kinase kinase 11; ENCODES a protein that exhibits ATP binding AND JUN kinase kinase kinase activity AND MAP kinase kinase kinase activity AND INVOLVED IN activation of JNKK activity AND cell death AND JNK cascade AND PARTICIPATES IN c-Jun N-terminal kinases MAPK signaling pathway AND p38 MAPK signaling pathway AND Reelin signaling pathway AND FOUND IN centrosome (…
TC0100003708.rn.2	11.53	10.24	2.46	0.0002	0.0064	Btrc	beta-transducin repeat containing E3 ubiquitin protein ligase
TC1400000115.rn.2	11.75	10.45	2.45	0.0002	0.0081	Hsd17b11	hydroxysteroid (17-beta) dehydrogenase 11
TC0300001825.rn.2	9.43	8.14	2.45	4.62e-05	0.0029	Btbd3	BTB (POZ) domain containing 3
TC1400001659.rn.2	10.52	9.23	2.45	0.0002	0.0073	Kit	v-kit Hardy-Zuckerman 4 feline sarcoma viral oncogene homolog
TC1300000901.rn.2	8.27	6.98	2.45	5.27e-05	0.0031	Itpkb	inositol-trisphosphate 3-kinase B
TC0900002724.rn.2	12.73	11.44	2.45	6.15e-05	0.0034	Wdfy1	WD repeat and FYVE domain containing 1
TC0300003791.rn.2	14.53	13.24	2.45	0.0002	0.0087	Tcp11l1	t-complex 11, testis-specific-like 1
TC0800003296.rn.2	6.95	5.66	2.44	0.0004	0.0115	Nek11	NIMA-related kinase 11
TC0900000574.rn.2	9.85	8.56	2.44	0.0002	0.0078	Nck2	NCK adaptor protein 2
TC2000001365.rn.2	12.93	11.64	2.44	6.86e-05	0.0036	Specc1l	sperm antigen with calponin homology and coiled-coil domains 1-like; INVOLVED IN actin cytoskeleton organization (ortholog) AND cell migration (ortholog) AND negative regulation of actin filament depolymerization (ortholog) AND FOUND IN actin cytoskeleton (ortholog) AND filamentous actin (ortholog) AND microtubule cytoskeleton (ortholog) AND INTERACTS WITH cadmium dichloride AND (-)-epigallocatec…
TC1800001220.rn.2	14.29	13.01	2.44	6.49e-05	0.0035	Reep5	receptor accessory protein 5
TC0X00001675.rn.2	9.38	8.1	2.44	0.0006	0.0149	Mt1f	metallothionein 1F
TC0500002833.rn.2	10.71	9.43	2.44	0.002	0.0355	Lpar1	lysophosphatidic acid receptor 1
TC1400001807.rn.2	8.68	7.4	2.43	0.0002	0.0066	LOC100911603; RGD1565119; LOC102553727	uncharacterized LOC100911603; INVOLVED IN transport (inferred) AND FOUND IN integral component of membrane (inferred) AND INTERACTS WITH aflatoxin B1 (ortholog) AND copper(2+) sulfate (ortholog) AND disodium selenite (ortholog); uncharacterized LOC102553727
TC1900000408.rn.2	9.86	8.58	2.43	0.0001	0.0062	Gab1	GRB2-associated binding protein 1
TC0200001999.rn.2	11.25	9.97	2.42	5.47e-05	0.0032	Wdr47	WD repeat domain 47
TC0600000790.rn.2	14.1	12.83	2.42	8.54e-05	0.0042	Fam177a1	family with sequence similarity 177, member A1
TC1000003635.rn.2	8.11	6.83	2.42	0.0001	0.0048	Ngfr	nerve growth factor receptor
TC0200001676.rn.2	5.7	4.42	2.42	5.62e-05	0.0032	Them5	thioesterase superfamily member 5
TC0500002185.rn.2	12.71	11.43	2.42	7.18e-05	0.0037	Sgk3	serum/glucocorticoid regulated kinase family, member 3
TC0900000804.rn.2	11.91	10.64	2.41	4.74e-05	0.0029	Ccnyl1	cyclin Y-like 1
TC0700000008.rn.2	14.01	12.74	2.41	0.0001	0.0058	Pros1	protein S (alpha)
TC0700001321.rn.2	7.42	6.15	2.41	8.69e-05	0.0043	Rhpn1	rhophilin, Rho GTPase binding protein 1
TC1400002086.rn.2	11.19	9.92	2.41	8.36e-05	0.0041	Grk4	G protein-coupled receptor kinase 4
TC0300003331.rn.2	10.25	8.98	2.4	0.0001	0.0055	Chn1	chimerin 1
TC0300001374.rn.2	15.37	14.1	2.4	6.37e-05	0.0035	Lgr4	leucine-rich repeat-containing G protein-coupled receptor 4
TC0700002036.rn.2	5.08	3.82	2.4	0.0026	0.0412	Olr898	olfactory receptor 898
TC1000000033.rn.2	10.89	9.63	2.4	0.0002	0.0077	LOC100912948	multidrug resistance-associated protein 1-like
TC1400000437.rn.2	14.85	13.59	2.4	0.0002	0.0082	Sgcb	sarcoglycan, beta
TC0400002922.rn.2	9.94	8.68	2.4	0.0002	0.008	Jazf1	JAZF zinc finger 1
TC1000000795.rn.2	15.14	13.88	2.38	6.19e-05	0.0034	Specc1	sperm antigen with calponin homology and coiled-coil domains 1
TC0500001395.rn.2	9.67	8.42	2.38	4.94e-05	0.003	Mycl	v-myc avian myelocytomatosis viral oncogene lung carcinoma derived homolog
TC1400000898.rn.2	7.83	6.58	2.38	0.0001	0.0061	Tbc1d10a	TBC1 domain family, member 10a
TC0700000371.rn.2	5.82	4.57	2.38	0.0002	0.0066	LOC300308; LOC688362; RGD1565071; LOC102556471	similar to hypothetical protein 4930509O22; similar to par-1 CG8201-PO, isoform O; similar to hypothetical protein 4930509O22similar to par-1 CG8201-PO, isoform O; uncharacterized LOC102556471
TC0400000118.rn.2	13.55	12.31	2.37	6.25e-05	0.0034	Fam126a	family with sequence similarity 126, member A
TC1400001303.rn.2	14.34	13.09	2.37	0.0002	0.0078	Abcg3l2	Uncharacterized protein; INTERACTS WITH 2 3 7 8-tetrachlorodibenzodioxine
TC1300001381.rn.2	15.03	13.78	2.37	0.0002	0.0065	Srgap2	SLIT-ROBO Rho GTPase activating protein 2
TC0100003210.rn.2	5.78	4.53	2.37	6.91e-05	0.0036	Slc15a3	solute carrier family 15 (oligopeptide transporter), member 3
TC1300000268.rn.2	13.3	12.05	2.37	6.12e-05	0.0034	Rbbp5	retinoblastoma binding protein 5
TC0100006415.rn.2	11.65	10.4	2.37	0.0002	0.0084	Dkk3	dickkopf WNT signaling pathway inhibitor 3
TC0300002891.rn.2	9.82	8.58	2.36	0.0005	0.0146	Ralgps1	Ral GEF with PH domain and SH3 binding motif 1
TC1800000154.rn.2	15.44	14.2	2.36	7.19e-05	0.0037	Galnt1	polypeptide N-acetylgalactosaminyltransferase 1
TC0100002118.rn.2	10.97	9.73	2.36	0.0017	0.0319	Arrb1	arrestin, beta 1
TC0300003713.rn.2	12.75	11.52	2.36	0.0002	0.0082	Hsd17b12	hydroxysteroid (17-beta) dehydrogenase 12
TC0400002230.rn.2	9.36	8.12	2.35	8.88e-05	0.0043	Fam185a	family with sequence similarity 185, member A
TC1400000249.rn.2	14.82	13.59	2.35	7.82e-05	0.0039	Scarb2	scavenger receptor class B, member 2
TC1200000619.rn.2	11.23	10	2.35	6.42e-05	0.0035	Diablo	diablo, IAP-binding mitochondrial protein
TC0700003277.rn.2	10.18	8.95	2.34	5.91e-05	0.0033	Ndrg1	N-myc downstream regulated 1
TC0100007145.rn.2	12.87	11.64	2.34	6.8e-05	0.0036	Dpf2	D4, zinc and double PHD fingers family 2
TC0800002113.rn.2	12.57	11.34	2.34	5.67e-05	0.0032	Dpy19l1	dpy-19-like 1 (C. elegans)
TC0900001021.rn.2	6.99	5.77	2.34	0.0003	0.0096	LOC100912040; LOC100912000	UDP-glucuronosyltransferase 1-8; UDP-glucuronosyltransferase 1-7-like; INTERACTS WITH (-)-cotinine (ortholog) AND (S)-naringenin (ortholog) AND (S)-nicotine (ortholog)
TC0500002851.rn.2	14.59	13.37	2.33	5.63e-05	0.0032	Ptbp3	polypyrimidine tract binding protein 3
TC0400001985.rn.2	11.22	10	2.33	0.0006	0.0152	Aebp2	AE binding protein 2
TC0800000699.rn.2	13.92	12.7	2.33	0.0001	0.0055	Rdx	radixin
TC0100003078.rn.2	6.87	5.66	2.33	0.0002	0.008	Slc25a45	solute carrier family 25, member 45
TC0700002133.rn.2	11.39	10.17	2.32	0.0002	0.007	Sppl2b	signal peptide peptidase-like 2B
TC1500001577.rn.2	11.74	10.53	2.31	0.0002	0.0083	Ndrg2	NDRG family member 2
TC0100005899.rn.2	9.97	8.76	2.31	0.0002	0.0076	Cpeb1	cytoplasmic polyadenylation element binding protein 1
TC0400001074.rn.2	15.96	14.76	2.31	6.29e-05	0.0034	Gng12	guanine nucleotide binding protein (G protein), gamma 12
TC0500003450.rn.2	9.8	8.59	2.31	0.0004	0.0112	St3gal3	ST3 beta-galactoside alpha-2,3-sialyltransferase 3
TC1800001850.rn.2	6.34	5.14	2.31	0.0001	0.0054	Chn3	chimerin 3 [Source:RGD Symbol;Acc:1559751]; chimerin 3; ENCODES a protein that exhibits ephrin receptor binding (inferred) AND metal ion binding (inferred) AND INVOLVED IN ephrin receptor signaling pathway (inferred) AND intracellular signal transduction (inferred) AND motor neuron axon guidance (inferred) AND FOUND IN intracellular (inferred) AND INTERACTS WITH 17alpha-ethynylestradiol (ortholog…
TC0700003181.rn.2	13.58	12.37	2.3	7.65e-05	0.0039	Fbxo32	F-box protein 32
TC0500002800.rn.2	12.51	11.3	2.3	0.0001	0.0049	Tmem245	transmembrane protein 245
TC0700002436.rn.2	12.78	11.58	2.3	0.0001	0.0048	Utp20	UTP20 small subunit (SSU) processome component
TC1400001231.rn.2	9.16	7.96	2.3	0.0004	0.0117	Fgfrl1	fibroblast growth factor receptor-like 1
TC1900001379.rn.2	15	13.81	2.29	0.0002	0.0082	Nfat5	nuclear factor of activated T-cells 5, tonicity-responsive
TC0100005464.rn.2	6.04	4.85	2.29	0.0008	0.0196	Csrp3	cysteine and glycine-rich protein 3 (cardiac LIM protein)
TC1800000052.rn.2	11.81	10.62	2.29	0.0002	0.0081	Impact	impact RWD domain protein
TC0X00001916.rn.2	8.42	7.23	2.29	0.0002	0.0078	Ophn1; LOC688676	oligophrenin 1; hypothetical protein LOC688676; ENCODES a protein that exhibits ionotropic glutamate receptor binding AND actin binding (ortholog) AND phospholipid binding (ortholog) AND INVOLVED IN actin cytoskeleton organization (ortholog) AND negative regulation of proteasomal protein catabolic process (ortholog) AND positive regulation of Rho GTPase activity (ortholog) AND ASSOCIATED WITH Men…
TC0500002941.rn.2	10.93	9.73	2.28	0.0002	0.0071	Megf9	multiple EGF-like-domains 9
TC1200000977.rn.2	12.49	11.3	2.28	0.001	0.0221	Hsph1	heat shock 105/110 protein 1
TC1800000549.rn.2	9.84	8.65	2.28	0.0004	0.0109	Gramd3	GRAM domain containing 3
TC0100005436.rn.2	9.37	8.18	2.28	0.0007	0.0167	Hps5	Hermansky-Pudlak syndrome 5
TC0200003339.rn.2	12.91	11.73	2.28	0.0002	0.0065	Pde7a	phosphodiesterase 7A
TC0200004704.rn.2	8.48	7.3	2.27	0.0001	0.0058	Cyp2u1	cytochrome P450, family 2, subfamily u, polypeptide 1
TC1200000605.rn.2	11.4	10.22	2.27	0.0001	0.0058	Vps37b	vacuolar protein sorting 37 homolog B (S. cerevisiae)
TC1300000895.rn.2	10.57	9.38	2.27	7.95e-05	0.004	Sccpdh	saccharopine dehydrogenase (putative)
TC1000004367.rn.2	7.32	6.13	2.27	0.0002	0.0069	Wnk4	WNK lysine deficient protein kinase 4
TC0200001987.rn.2	15.1	13.91	2.27	0.0002	0.0078	Sort1	sortilin 1
TC0200002554.rn.2	12.94	11.76	2.27	9.32e-05	0.0044	Rasa1	RAS p21 protein activator (GTPase activating protein) 1
TSUnmapped00000043.rn.2	10.59	9.41	2.26	0.0018	0.0336	Tmco3	transmembrane and coiled-coil domains 3
TC1000000279.rn.2	9.37	8.19	2.26	0.0002	0.0062	Rhbdf1	rhomboid 5 homolog 1 (Drosophila)
TC0900000619.rn.2	11.06	9.88	2.26	0.0002	0.0084	Mfsd6	major facilitator superfamily domain containing 6
TC2000000576.rn.2	8.46	7.29	2.26	0.0001	0.0055	Ado	2-aminoethanethiol (cysteamine) dioxygenase
TC0700003379.rn.2	10	8.82	2.26	0.0003	0.0101	Scrib	scribbled planar cell polarity protein
TC1000001761.rn.2	11.57	10.39	2.25	0.0002	0.0062	Tanc2	tetratricopeptide repeat, ankyrin repeat and coiled-coil containing 2
TC2000001302.rn.2	10.69	9.52	2.25	0.002	0.0354	Ube2g2	ubiquitin-conjugating enzyme E2G 2
TC0300001347.rn.2	8.6	7.43	2.25	0.0001	0.006	Mpped2	metallophosphoesterase domain containing 2
TC0100002690.rn.2	11.1	9.93	2.25	0.0001	0.0058	Inpp5f	inositol polyphosphate-5-phosphatase F
TC1800001379.rn.2	9.74	8.58	2.24	0.0001	0.0053	Trim36	tripartite motif-containing 36
TC0200001931.rn.2	8.36	7.2	2.24	0.0007	0.0172	Fam212b	family with sequence similarity 212, member B
TC0300002215.rn.2	16.32	15.16	2.24	0.0003	0.0094	Top1	topoisomerase (DNA) I
TC0300002005.rn.2	14.8	13.64	2.23	0.0001	0.0051	Fkbp1a	FK506 binding protein 1a
TC0700001893.rn.2	11.34	10.19	2.22	0.0003	0.009	Znf740	zinc finger protein 740
TC0100002983.rn.2	10.79	9.65	2.21	9.85e-05	0.0046	Chka	choline kinase alpha
TC0900001159.rn.2	5.66	4.51	2.21	0.0007	0.0166	Olr1351	olfactory receptor 1351
TC0800000681.rn.2	10.58	9.43	2.21	0.0012	0.0251	Ppp2r1b	protein phosphatase 2, regulatory subunit A, beta
TC0300002905.rn.2	13.14	11.99	2.21	0.0003	0.0101	Mvb12b	multivesicular body subunit 12B
TC0600003025.rn.2	9.49	8.34	2.21	0.0002	0.0067	Rps6ka5	ribosomal protein S6 kinase, polypeptide 5
TC0300003792.rn.2	8.34	7.2	2.21	0.0026	0.0421	Depdc7	DEP domain containing 7
TC0500004245.rn.2	9.85	8.71	2.21	0.0001	0.0055	Mtf1	metal-regulatory transcription factor 1
TC0400003396.rn.2	9.03	7.89	2.2	0.0006	0.016	Lrig1	leucine-rich repeats and immunoglobulin-like domains 1
TC1000000317.rn.2	10.58	9.44	2.2	0.0008	0.0184	Stk10	serine/threonine kinase 10
TC0300003056.rn.2	15.74	14.6	2.2	0.0007	0.0175	Zeb2	zinc finger E-box binding homeobox 2
TC0700002005.rn.2	11.91	10.77	2.2	0.0001	0.0051	Dgka	diacylglycerol kinase, alpha
TC1100001457.rn.2	11.91	10.78	2.2	0.0002	0.0066	Filip1l	filamin A interacting protein 1-like
TC1000000013.rn.2	7.85	6.72	2.2	0.0015	0.03	Ercc4l1	Uncharacterized protein; PARTICIPATES IN nucleotide excision repair pathway AND INTERACTS WITH indole-3-methanol AND (-)-epigallocatechin 3-gallate (ortholog) AND arsenic atom (ortholog)
TC0400000653.rn.2	11.1	9.97	2.2	0.0001	0.0051	Trim24	transcription intermediary factor 1-alpha [Source:RefSeq peptide;Acc:NP_001037731]
TC1300001393.rn.2	10.44	9.31	2.18	0.0003	0.0107	Cdk18	cyclin-dependent kinase 18
TC1400000442.rn.2	12.79	11.67	2.18	0.0001	0.0058	Fryl	FRY-like
TC1000000043.rn.2	13.27	12.15	2.18	0.0002	0.0081	Rrn3	RRN3 homolog, RNA polymerase I transcription factor
TC0400000630.rn.2	8.22	7.1	2.17	0.001	0.0228	Tmem140	transmembrane protein 140
TC0100002689.rn.2	12.82	11.7	2.17	0.0005	0.0142	Bag3	Bcl2-associated athanogene 3
TC2000000102.rn.2	10.73	9.62	2.17	0.0003	0.0095	Atat1	alpha tubulin acetyltransferase 1
TC0600000496.rn.2	9.25	8.13	2.17	0.0002	0.0084	Taf1b	TATA box binding protein (Tbp)-associated factor, RNA polymerase I, B
TC0500000623.rn.2	9.45	8.34	2.17	0.0009	0.021	Msantd3	Myb/SANT-like DNA-binding domain containing 3
TC0X00001585.rn.2	7.13	6.01	2.16	0.0016	0.031	Shroom2	shroom family member 2
TC1900001045.rn.2	13.31	12.19	2.16	0.0001	0.0055	LOC102549690	septin-7-like
TC0100001361.rn.2	10.41	9.3	2.16	0.0004	0.0113	Cdc42se2; LOC100362023	CDC42 small effector 2; INTERACTS WITH (-)-epigallocatechin 3-gallate (ortholog) AND 2 3 7 8-tetrachlorodibenzodioxine (ortholog) AND 3 4-methylenedioxymethamphetamine (ortholog); Chalmel, et. al. AceView Annotation Cdc42se2.aSep08
TC0900001102.rn.2	10.01	8.9	2.16	0.0002	0.0067	Sh3bp4	SH3-domain binding protein 4; ENCODES a protein that exhibits GDP-dissociation inhibitor activity (ortholog) AND identical protein binding (ortholog) AND Ras GTPase binding (ortholog) AND INVOLVED IN cellular response to amino acid stimulus (ortholog) AND negative regulation of cell growth (ortholog) AND negative regulation of cell proliferation (ortholog) AND FOUND IN cytoplasm (ortholog) AND ex…
TC0500000396.rn.2	9.14	8.03	2.16	0.0003	0.0095	Mdn1	midasin homolog (yeast) [Source:RGD Symbol;Acc:1306394]; PARTICIPATES IN ribosome biogenesis pathway AND FOUND IN cytoplasm (ortholog) AND intermediate filament cytoskeleton (ortholog) AND membrane (ortholog) AND INTERACTS WITH (-)-demecolcine (ortholog) AND 17alpha-ethynylestradiol (ortholog) AND 17beta-estradiol (ortholog)
TC0300000184.rn.2	11.53	10.42	2.16	0.0002	0.0078	Rapgef1	Rap guanine nucleotide exchange factor (GEF) 1
TC0100006495.rn.2	6.41	5.31	2.15	0.0009	0.0206	Tmc7	transmembrane channel-like 7
TC0200003174.rn.2	8.49	7.38	2.15	0.0003	0.0095	Fam105a	family with sequence similarity 105, member A
TC0900000125.rn.2	8.48	7.37	2.15	0.0009	0.0206	LOC685976; LOC102556298	Uncharacterized protein; similar to RalA binding protein 1; rho GTPase-activating protein 20-like
TC0600002080.rn.2	12.98	11.87	2.15	0.0002	0.0067	Itsn2	intersectin 2
TC0200002821.rn.2	8.23	7.13	2.15	0.0001	0.0057	LOC102549756	inter-alpha-trypsin inhibitor heavy chain H5-like
TC0700002180.rn.2	13.96	12.86	2.15	0.0003	0.0098	Gpx4	glutathione peroxidase 4
TC0800002599.rn.2	12.06	10.95	2.15	0.0001	0.0058	Scaper	S-phase cyclin A-associated protein in the ER
TC0800000410.rn.2	5.74	4.64	2.15	0.0003	0.0097	Hepacam	hepatocyte cell adhesion molecule [Source:MGI Symbol;Acc:MGI:1920177]; INVOLVED IN cellular protein localization (ortholog) AND FOUND IN axon (ortholog) AND cell-cell junction (ortholog) AND membrane (ortholog) AND INTERACTS WITH 2 3 7 8-tetrachlorodibenzodioxine (ortholog) AND aflatoxin B1 (ortholog) AND calcitriol (ortholog); hepatic and glial cell adhesion molecule
TC0800000808.rn.2	12.59	11.49	2.14	0.0003	0.0088	Ubl7	ubiquitin-like 7
TC1000000203.rn.2	11.9	10.8	2.14	0.001	0.0227	Abca3	ATP-binding cassette, subfamily A (ABC1), member 3
TC0300004437.rn.2	9.19	8.09	2.14	0.0003	0.0098	Abhd12	abhydrolase domain containing 12
TC0100000408.rn.2	9.58	8.48	2.14	0.0002	0.0074	Mthfd1l	methylenetetrahydrofolate dehydrogenase (NADP+ dependent) 1-like
TC0700000912.rn.2	6.67	5.58	2.13	0.0002	0.0082	Rdh16	retinol dehydrogenase 16 (all-trans)
TC2000000584.rn.2	12.95	11.85	2.13	0.0008	0.02	Reep3	receptor accessory protein 3
TC1300001598.rn.2	10.75	9.66	2.12	0.0005	0.0142	Pla2g4a	phospholipase A2, group IVA (cytosolic, calcium-dependent)
TC1500001007.rn.2	14.22	13.14	2.12	0.0011	0.0244	Lmo7	LIM domain 7
TC1600000581.rn.2	9.84	8.76	2.11	0.0005	0.0137	Snx25	sorting nexin 25
TC1500002296.rn.2	7.48	6.4	2.11	0.0028	0.0439	Ednrb	endothelin receptor type B
TC2000001289.rn.2	9.54	8.46	2.11	0.0002	0.0079	RGD1309594	similar to RIKEN cDNA 1810043G02; DNA segment, Chr 10, Johns Hopkins University 13, expressed
TC1000002365.rn.2	8.67	7.59	2.11	0.0006	0.0149	Paqr4	progestin and adipoQ receptor family member IV
TC0100001544.rn.2	12	10.93	2.11	0.0004	0.0126	Nav2	neuron navigator 2
TC2000001506.rn.2	11.75	10.68	2.11	0.0007	0.0167	Mcu	mitochondrial calcium uniporter
TC1700001148.rn.2	10.29	9.21	2.11	0.0002	0.0084	Gpr137b	G protein-coupled receptor 137B
TC0400001580.rn.2	10.19	9.12	2.1	0.0004	0.0108	Vhl	von Hippel-Lindau tumor suppressor, E3 ubiquitin protein ligase
TC0300000589.rn.2	11.96	10.88	2.1	0.0002	0.0084	Fmnl2; RGD1560248	Protein Fmnl2; ENCODES a protein that exhibits actin binding (inferred) AND Rho GTPase binding (inferred) AND INVOLVED IN cortical actin cytoskeleton organization (ortholog) AND cytoskeleton organization (ortholog) AND regulation of cell morphogenesis (ortholog) AND INTERACTS WITH thioacetamide AND (-)-epigallocatechin 3-gallate (ortholog) AND 17beta-estradiol (ortholog); similar to formin-like 2…
TC0600003032.rn.2	8.81	7.74	2.1	0.0014	0.0286	LOC100910182	galactocerebrosidase-like
TC0800002177.rn.2	14.48	13.41	2.1	0.0004	0.0116	Aplp2	amyloid beta (A4) precursor-like protein 2; amyloid beta (A4) precursor-like protein 2 (Aplp2), transcript variant 2, mRNA; ENCODES a protein that exhibits identical protein binding (ortholog) AND INVOLVED IN cellular copper ion homeostasis (ortholog) AND cholesterol metabolic process (ortholog) AND extracellular matrix organization (ortholog) AND ASSOCIATED WITH neurodegeneration AND ASSOCIATED …
TC1600001553.rn.2	5.38	4.31	2.1	0.0003	0.0101	Scrg1	stimulator of chondrogenesis 1
TC0100007443.rn.2	5.32	4.25	2.1	0.0029	0.0451	Pip5k1b	phosphatidylinositol-4-phosphate 5-kinase, type I, beta
TC1100000447.rn.2	6.05	4.98	2.1	0.0011	0.0241	St3gal6	ST3 beta-galactoside alpha-2,3-sialyltransferase 6
TC0400001597.rn.2	9.7	8.63	2.09	0.0002	0.0078	Atg7	autophagy related 7
TC0400000312.rn.2	15.7	14.63	2.09	0.0028	0.0436	Peg10	ENCODES a protein that exhibits poly(A) RNA binding (ortholog) AND INVOLVED IN negative regulation of transforming growth factor beta receptor signaling pathway (ortholog) AND placenta development (ortholog) AND FOUND IN cytoplasm (ortholog) AND INTERACTS WITH 1-fluoro-2 4-dinitrobenzene (ortholog) AND 17alpha-ethynylestradiol (ortholog) AND 17beta-estradiol (ortholog)
TC0100002809.rn.2	11.17	10.1	2.09	0.0002	0.0084	Ppp2r2d	protein phosphatase 2, regulatory subunit B, delta
TC0800001367.rn.2	9.72	8.66	2.09	0.0009	0.0207	Faim	Fas apoptotic inhibitory molecule (Faim), mRNA; Fas apoptotic inhibitory molecule [Source:RGD Symbol;Acc:620572]; Fas apoptotic inhibitory molecule; INVOLVED IN I-kappaB kinase/NF-kappaB signaling AND positive regulation of neurogenesis AND negative regulation of extrinsic apoptotic signaling pathway via death domain receptors (ortholog) AND FOUND IN cytoplasm (inferred) AND INTERACTS WITH 2 6-di…
TC0X00001641.rn.2	12.76	11.7	2.09	0.0008	0.0183	Ap1s2	adaptor-related protein complex 1, sigma 2 subunit
TC1700001595.rn.2	11.42	10.36	2.09	0.0027	0.0428	Snrnp48	small nuclear ribonucleoprotein 48 (U11/U12)
TC0100004161.rn.2	13.23	12.17	2.09	0.0003	0.0093	Epb41l2	erythrocyte membrane protein band 4.1-like 2
TC1700001650.rn.2	5.75	4.69	2.09	0.0028	0.0434	Bphl	biphenyl hydrolase-like (serine hydrolase)
TC1300001480.rn.2	7.43	6.37	2.09	0.0005	0.0141	RGD1311892	similar to hypothetical protein FLJ10901
TC0600000802.rn.2	11.24	10.18	2.08	0.0011	0.0243	Brms1l	INTERACTS WITH silicon dioxide AND (-)-demecolcine (ortholog) AND aflatoxin B1 (ortholog)
TC0800002117.rn.2	9.81	8.76	2.08	0.0003	0.0089	Herpud2	HERPUD family member 2
TC0800001948.rn.2	11.82	10.76	2.08	0.0009	0.0208	Endod1; RGD1310444	endonuclease domain containing 1 [Source:RGD Symbol;Acc:1310444]; ENCODES a protein that exhibits hydrolase activity (inferred) AND metal ion binding (inferred) AND nucleic acid binding (inferred) AND INVOLVED IN metabolic process (inferred) AND FOUND IN extracellular vesicular exosome (ortholog) AND membrane (ortholog) AND INTERACTS WITH 1 1 1-trichloro-2 2-bis(4-hydroxyphenyl)ethane AND 3' 5'-c…
TC0500000195.rn.2	13.44	12.38	2.08	0.0009	0.0209	Tp53inp1	tumor protein p53 inducible nuclear protein 1
TC0300003630.rn.2	9.96	8.9	2.08	0.0003	0.0087	Ptprj	protein tyrosine phosphatase, receptor type, J
TC0300002302.rn.2	16.31	15.26	2.07	0.0003	0.0096	Ctsa	cathepsin A
TC1600000434.rn.2	6.21	5.16	2.07	0.0027	0.0424	Galntl6	polypeptide N-acetylgalactosaminyltransferase-like 6
TC0200001744.rn.2	14.25	13.2	2.07	0.0003	0.0104	Otud7b	OTU deubiquitinase 7B
TC1000002693.rn.2	10.66	9.62	2.07	0.0003	0.0106	Sec24a	ENCODES a protein that exhibits zinc ion binding (inferred) AND INVOLVED IN positive regulation of cholesterol homeostasis (ortholog) AND positive regulation of protein secretion (ortholog) AND regulation of low-density lipoprotein particle receptor biosynthetic process (ortholog) AND PARTICIPATES IN Endoplasmic Reticulum-associated degradation pathway AND FOUND IN COPII vesicle coat (inferred) A…
TC0300001598.rn.2	7.52	6.47	2.07	0.0004	0.0122	Spata5l1	spermatogenesis associated 5-like 1
TC1500001179.rn.2	9.38	8.34	2.06	0.0003	0.0096	Farp1	FERM, RhoGEF (Arhgef) and pleckstrin domain protein 1 (chondrocyte-derived)
TC1800000572.rn.2	12.01	10.97	2.06	0.0003	0.0091	Slc12a2	solute carrier family 12 (sodium/potassium/chloride transporter), member 2
TC0200003970.rn.2	11.03	9.99	2.06	0.0005	0.0145	Fbxw7	F-box and WD repeat domain containing 7, E3 ubiquitin protein ligase
TC2000001828.rn.2	5.71	4.67	2.05	0.0014	0.0285	Ctnna3	catenin (cadherin associated protein), alpha 3; PREDICTED: similar to catenin alpha 3 (RGD1562230), mRNA. Chalmel, et. al. Testis-expressed Unannotated Transcripts (TUTs)
TC0100002693.rn.2	12.62	11.59	2.05	0.0004	0.0124	Inpp5f	ENCODES a protein that exhibits phosphoric ester hydrolase activity (inferred) AND INVOLVED IN regulation of protein kinase B signaling AND cardiac muscle hypertrophy in response to stress (ortholog) AND phosphatidylinositol catabolic process (ortholog) AND FOUND IN intracellular (ortholog) AND INTERACTS WITH 2 3 7 8-tetrachlorodibenzodioxine AND ketamine AND phenytoin
TC1200001629.rn.2	11.94	10.91	2.05	0.0003	0.0101	Hectd4	HECT domain containing E3 ubiquitin protein ligase 4
TC0300003959.rn.2	8.05	7.01	2.05	0.0003	0.0103	Bmf	Bcl2 modifying factor
TC0500001423.rn.2	10.14	9.11	2.05	0.0002	0.0073	LOC100909856	ENCODES a protein that exhibits metal ion binding (inferred) AND nucleic acid binding (inferred) AND INVOLVED IN positive regulation of transcription from RNA polymerase II promoter AND INTERACTS WITH allethrin (ortholog) AND aluminium sulfate (anhydrous) (ortholog) AND cadmium atom (ortholog)
TC0700002219.rn.2	5.26	4.23	2.04	0.0033	0.0492	Olr1079; Olr1077; Olr1078	olfactory receptor 1079; olfactory receptor 1077; olfactory receptor 1078
TC0400003082.rn.2	7.8	6.77	2.04	0.0005	0.0129	Elmod3	ELMO/CED-12 domain containing 3
TC0400003254.rn.2	9.44	8.41	2.04	0.0011	0.024	Mxd1	max dimerization protein 1
TC0700001488.rn.2	8.16	7.13	2.04	0.0012	0.026	Sgsm3	small G protein signaling modulator 3
TC1600000856.rn.2	11.89	10.86	2.04	0.0003	0.0103	Golga7	golgin A7
TC0200003703.rn.2	6.84	5.81	2.04	0.0006	0.0155	LOC102552324	uncharacterized LOC102552324
TC0400003669.rn.2	11.58	10.55	2.04	0.0003	0.0106	Mical3; LOC685601	microtubule associated monooxygenase, calponin and LIM domain containing 3; microtubule associated monoxygenase, calponin and LIM domain containing 3 (Mical3), mRNA; similar to MICAL CG33208-PB, isoform B; microtubule associated monoxygenase, calponin and LIM domain containing 3 (Mical3), mRNA.
TC0600000506.rn.2	8.08	7.05	2.04	0.0002	0.0076	Mboat2	membrane bound O-acyltransferase domain containing 2
TC1300001277.rn.2	11.14	10.11	2.04	0.0029	0.0448	Insig2	insulin induced gene 2
TC0800001066.rn.2	8.03	7	2.03	0.0008	0.0192	Mns1	meiosis-specific nuclear structural 1
TC2000000764.rn.2	11.34	10.31	2.03	0.0009	0.0206	Hsf2	heat shock transcription factor 2
TC1300000243.rn.2	12.95	11.92	2.03	0.0003	0.009	Slc41a1	solute carrier family 41 (magnesium transporter), member 1
TC0200003257.rn.2	9.1	8.08	2.03	0.0011	0.0235	Chmp4c	charged multivesicular body protein 4C
TC0400001883.rn.2	7.61	6.59	2.03	0.0003	0.0089	Clec9a	C-type lectin domain family 9, member A
TC0500001270.rn.2	13.99	12.97	2.03	0.001	0.0234	Prdx1	peroxiredoxin 1
TC1600002121.rn.2	11.16	10.14	2.03	0.0013	0.0264	Dlc1	DLC1 Rho GTPase activating protein
TC1000003801.rn.2	14.25	13.23	2.02	0.0005	0.0131	Dnajc7	DnaJ (Hsp40) homolog, subfamily C, member 7
TC0400001234.rn.2	8.76	7.74	2.02	0.0014	0.0277	Rtkn	rhotekin
TC0300003803.rn.2	18.02	17	2.02	0.0004	0.0119	Rcn1	reticulocalbin 1, EF-hand calcium binding domain
TC1000002165.rn.2	13.29	12.27	2.02	0.0002	0.0082	Pdxdc1	pyridoxal-dependent decarboxylase domain containing 1
TC0400001239.rn.2	8.92	7.9	2.02	0.0002	0.0078	Rtkn	rhotekin (Rtkn), mRNA; rhotekin [Source:RGD Symbol;Acc:727874]; ENCODES a protein that exhibits GTP-Rho binding (ortholog) AND GTPase inhibitor activity (ortholog) AND Rho GTPase binding (ortholog) AND INVOLVED IN negative regulation of catalytic activity (ortholog) AND Rho protein signal transduction (ortholog) AND signal transduction (ortholog) AND INTERACTS WITH 2 3 7 8-tetrachlorodibenzodioxi…
TC1300000552.rn.2	11.3	10.29	2.02	0.0006	0.0149	Abl2	ABL proto-oncogene 2, non-receptor tyrosine kinase
TC1000003413.rn.2	10.39	9.37	2.02	0.0005	0.0128	Rffl	ring finger and FYVE-like domain containing E3 ubiquitin protein ligase
TC1400001438.rn.2	15.05	14.04	2.02	0.0004	0.0116	Bmp2k	BMP2 inducible kinase; BMP2 inducible kinase [Source:MGI Symbol;Acc:MGI:2155456]; BMP-2 inducible kinase; ENCODES a protein that exhibits phosphatase regulator activity (ortholog) AND protein kinase activity (ortholog) AND INVOLVED IN protein phosphorylation (ortholog) AND regulation of bone mineralization (ortholog) AND regulation of catalytic activity (ortholog) AND FOUND IN nucleus (ortholog) …
TC0100001124.rn.2	10.03	9.02	2.01	0.0005	0.0142	Prx	periaxin
TSUnmapped00000108.rn.2	5.53	4.52	2.01	0.002	0.0357	Svs3a	seminal vesicle secretory protein 3A
TC0500002564.rn.2	14.29	13.28	2.01	0.0005	0.0129	Ubap2	ubiquitin-associated protein 2
TC0200000955.rn.2	12.98	11.97	2.01	0.0005	0.0142	Mfn1	mitofusin 1
TCUn_KL568208v100000001.rn.2	7.84	6.84	2.01	0.0014	0.028	Acadsb	acyl-Coenzyme A dehydrogenase, short/branched chain
TC0500003515.rn.2	12.78	11.78	2	0.0016	0.0305	Ctps1	CTP synthase 1
TC1800000197.rn.2	14.21	13.21	2	0.0005	0.0142	LOC100910503	uncharacterized LOC100910503
TC0X00000402.rn.2	5.12	4.13	2	0.0022	0.0376	RGD1559536	similar to vitellogenin-like 1 precursor
TC1800000165.rn.2	6.03	5.03	2	0.0007	0.0166	Fhod3	formin homology 2 domain containing 3
TC1900001046.rn.2	15.13	14.13	2	0.0003	0.0106	LOC102550225	septin-7-like
TC0X00002649.rn.2	14.1	13.11	2	0.001	0.0229	Slc6a8	solute carrier family 6 (neurotransmitter transporter), member 8
TC0100007375.rn.2	9.5	8.5	2	0.0007	0.0171	Rfk	riboflavin kinase
TC1400002164.rn.2	8.18	7.19	1.99	0.0003	0.0104	Kremen1	kringle containing transmembrane protein 1
TC1100000763.rn.2	13.92	12.93	1.99	0.0004	0.0111	Pak2	p21 protein (Cdc42/Rac)-activated kinase 2
TC1500000061.rn.2	7.73	6.74	1.99	0.0007	0.0166	Cd99l2	CD99 molecule-like 2 [Source:RGD Symbol;Acc:620896]; CD99 molecule-like 2; INVOLVED IN cell adhesion (inferred) AND FOUND IN integral component of membrane AND INTERACTS WITH benzo[a]pyrene (ortholog) AND bisphenol A (ortholog) AND copper(2+) sulfate (ortholog); CD99 molecule-like 2 (Cd99l2), mRNA.
TC0100005850.rn.2	7.84	6.85	1.99	0.0007	0.0171	Pex11a	peroxisomal biogenesis factor 11 alpha
TC0200001709.rn.2	12.38	11.39	1.98	0.0018	0.0334	Cdc42se1	CDC42 small effector 1; CDC42 small effector 1 (Cdc42se1), mRNA; INVOLVED IN phagocytosis (inferred) AND regulation of cell shape (inferred) AND FOUND IN cytoskeleton (inferred) AND mitochondrion (inferred) AND plasma membrane (inferred) AND INTERACTS WITH 2 4-dinitrotoluene AND C60 fullerene AND dibutyl phthalate; CDC42 small effector 1 (Cdc42se1), mRNA.
TC0500001900.rn.2	9.64	8.65	1.98	0.0003	0.0103	Mthfr	methylenetetrahydrofolate reductase (NAD(P)H)
TC1100000870.rn.2	11.21	10.22	1.98	0.0011	0.0241	Bcl6	B-cell CLL/lymphoma 6
TC0300001597.rn.2	10.14	9.16	1.98	0.0008	0.0191	Sqrdl	sulfide quinone reductase-like (yeast)
TC1500001200.rn.2	7.5	6.52	1.98	0.0015	0.0294	Clybl	citrate lyase beta like
TC0100002136.rn.2	9.17	8.19	1.98	0.0007	0.0176	Pgm2l1	phosphoglucomutase 2-like 1
TC0200004317.rn.2	12.2	11.22	1.98	0.0006	0.015	Man1a2	mannosidase, alpha, class 1A, member 2
TC0600001949.rn.2	13.79	12.8	1.98	0.0005	0.0145	Rasgrp3	RAS guanyl releasing protein 3 (calcium and DAG-regulated)
TC0900000927.rn.2	13.26	12.28	1.98	0.0019	0.0348	Dnajb2	DnaJ (Hsp40) homolog, subfamily B, member 2
TC0800001662.rn.2	12.27	11.29	1.98	0.0004	0.0112	Cmtm6	CKLF-like MARVEL transmembrane domain containing 6
TC1500000907.rn.2	14.15	13.17	1.97	0.0011	0.0247	Elf1	E74-like factor 1
TC1700001189.rn.2	14.89	13.91	1.97	0.0013	0.0271	Ctsl	cathepsin L
TC1100001844.rn.2	6.27	5.29	1.97	0.0004	0.011	Tp63	tumor protein p63
TC0700000009.rn.2	10.88	9.9	1.97	0.0013	0.0264	LOC100361039	rCG38188-like
TC0100005397.rn.2	8.65	7.68	1.97	0.0009	0.021	Ppp1r15a	protein phosphatase 1, regulatory subunit 15A
TC0700000941.rn.2	7.65	6.67	1.97	0.0003	0.0098	Matn2	matrilin 2
TC0300003764.rn.2	9.06	8.08	1.96	0.003	0.0463	Pdhx	pyruvate dehydrogenase complex, component X
TC0900001165.rn.2	10.7	9.73	1.96	0.0004	0.0113	Rnpepl1	arginyl aminopeptidase (aminopeptidase B)-like 1
TC0100005947.rn.2	7.11	6.14	1.96	0.0014	0.0284	Mesdc1	mesoderm development candidate 1
TC1700001637.rn.2	13.27	12.3	1.96	0.0019	0.0344	Prpf4b	pre-mRNA processing factor 4B
TC0500000674.rn.2	12.42	11.45	1.95	0.0003	0.0097	Zfp462	zinc finger protein 462
TC1500000072.rn.2	5.73	4.77	1.95	0.0009	0.0216	LOC102550466	disks large homolog 5-like
TC0800000678.rn.2	15.97	15.01	1.95	0.0028	0.0438	Cryab	crystallin, alpha B
TC0300004499.rn.2	11.78	10.82	1.95	0.0009	0.021	Pdrg1	p53 and DNA damage regulated 1
TC0300004820.rn.2	12.6	11.65	1.94	0.0005	0.0144	B4galt5	UDP-Gal:betaGlcNAc beta 1,4-galactosyltransferase, polypeptide 5
TC1500001935.rn.2	14.94	13.99	1.94	0.0006	0.0156	Extl3	exostosin-like glycosyltransferase 3
TC0300002679.rn.2	8.59	7.64	1.94	0.0012	0.0251	Ptgds	prostaglandin D2 synthase (brain)
TC1100000788.rn.2	14.31	13.36	1.93	0.0005	0.0141	Pak2	p21 protein (Cdc42/Rac)-activated kinase 2 (Pak2), mRNA; p21 protein (Cdc42/Rac)-activated kinase 2 [Source:RGD Symbol;Acc:61953]; ENCODES a protein that exhibits identical protein binding (ortholog) AND protein kinase binding (ortholog) AND protein serine/threonine kinase activity (ortholog) AND INVOLVED IN negative regulation of apoptotic process (ortholog) AND negative regulation of cysteine-t…
TC0Y00000007.rn.2	6.14	5.19	1.93	0.0009	0.021	Sry	sex determining region of Chr Y (Sry), mRNA.
TC1300001620.rn.2	13.63	12.68	1.93	0.0018	0.0336	Rnf2	ring finger protein 2
TC0300004078.rn.2	13.78	12.83	1.93	0.0003	0.0107	Secisbp2l	SECIS binding protein 2-like
TC1900000364.rn.2	15.14	14.19	1.93	0.0005	0.0144	LOC100910545	septin-7-like
TC0400001983.rn.2	8.76	7.82	1.92	0.0014	0.0276	Plekha5	pleckstrin homology domain containing, family A member 5
TC0900000959.rn.2	13.46	12.52	1.92	0.0013	0.0268	Acsl3	acyl-CoA synthetase long-chain family member 3
TC1200000297.rn.2	10.19	9.25	1.92	0.0004	0.0125	Zfand2a	zinc finger, AN1-type domain 2A
TC1600000368.rn.2	9.28	8.34	1.92	0.0022	0.0372	Tma16	translation machinery associated 16 homolog
TC1800000234.rn.2	10.85	9.91	1.92	0.0004	0.0116	Bin1	bridging integrator 1
TC0600002609.rn.2	13.96	13.02	1.91	0.0009	0.0216	Map4k5	mitogen-activated protein kinase kinase kinase kinase 5
TC0100000115.rn.2	8.92	7.99	1.91	0.0017	0.0323	LOC100909392	ralBP1-associated Eps domain-containing protein 1-like
TC1400001690.rn.2	10.81	9.87	1.91	0.0014	0.0282	Dcun1d4	DCN1, defective in cullin neddylation 1, domain containing 4
TC1700001174.rn.2	10.53	9.6	1.91	0.0019	0.0342	Ptch1	patched 1
TC0800002214.rn.2	10.98	10.05	1.91	0.0009	0.0204	Fam118b	family with sequence similarity 118, member B
TC0200004140.rn.2	10.04	9.11	1.91	0.0006	0.0164	Lce1f	late cornified envelope 1F
TC1400001132.rn.2	10.64	9.71	1.91	0.001	0.0222	Zrsr1	zinc finger (CCCH type), RNA binding motif and serine/arginine rich 1
TC0300003436.rn.2	8.62	7.69	1.9	0.0006	0.0164	RGD1563348	similar to Selenoprotein H
TC0200001523.rn.2	10.57	9.64	1.9	0.0031	0.0473	Isg20l2	interferon stimulated exonuclease gene 20-like 2
TC0200005004.rn.2	9.89	8.96	1.9	0.0004	0.0116	Dclre1b	DNA cross-link repair 1B
TC0300003996.rn.2	12.03	11.1	1.9	0.0022	0.0378	Ehd4	EH-domain containing 4
TC0500002203.rn.2	13.47	12.55	1.89	0.0029	0.0449	Pcmtd1	protein-L-isoaspartate (D-aspartate) O-methyltransferase domain containing 1
TC1100000947.rn.2	4.7	3.78	1.89	0.0004	0.0123	Map6d1	MAP6 domain containing 1
TC1500001400.rn.2	12.86	11.94	1.89	0.0007	0.0169	LOC100911261	Uncharacterized protein; INTERACTS WITH 17beta-estradiol (ortholog) AND 2 3 7 8-tetrachlorodibenzodioxine (ortholog) AND 7 12-dimethyltetraphene (ortholog)
TC0500000990.rn.2	10.39	9.47	1.89	0.0015	0.0297	Ift74	intraflagellar transport 74
TC0700001144.rn.2	9.88	8.96	1.89	0.0019	0.0337	Zhx2	zinc fingers and homeoboxes 2
TC1600002017.rn.2	15.46	14.54	1.89	0.0008	0.0199	Lamp1	lysosomal-associated membrane protein 1
TC1300001071.rn.2	9.13	8.22	1.89	0.0025	0.041	Slc30a1	solute carrier family 30 (zinc transporter), member 1
TC0800002576.rn.2	8.84	7.92	1.89	0.0017	0.0325	Dmxl2	Dmx-like 2
TC1600001516.rn.2	11.03	10.12	1.89	0.0012	0.0261	Sh3rf1	SH3 domain containing ring finger 1
TC0600001228.rn.2	11.84	10.92	1.88	0.0008	0.0197	Cipc	CLOCK-interacting pacemaker
TC0600000246.rn.2	13.71	12.8	1.88	0.0013	0.0264	Lbh	limb bud and heart development
TC1600000621.rn.2	13.7	12.79	1.88	0.0015	0.0295	Asah1	N-acylsphingosine amidohydrolase (acid ceramidase) 1
TC0900002718.rn.2	13.63	12.72	1.88	0.0013	0.0269	Tmbim1	transmembrane BAX inhibitor motif containing 1
TC1700000864.rn.2	10.53	9.62	1.88	0.0005	0.0144	Dip2c	disco-interacting protein 2 homolog C
TC0200001942.rn.2	13.56	12.65	1.88	0.002	0.0355	Prdx1l1	INTERACTS WITH 1-chloro-2 4-dinitrobenzene (ortholog) AND 17beta-estradiol (ortholog) AND 17beta-hydroxy-17-methylestra-4 9 11-trien-3-one (ortholog)
TC0200003761.rn.2	6.25	5.35	1.87	0.0008	0.0185	P2ry13	purinergic receptor P2Y, G-protein coupled, 13
TC0400004031.rn.2	9.16	8.26	1.87	0.0005	0.0141	Ldhb	lactate dehydrogenase B
TC0800001481.rn.2	12.16	11.26	1.87	0.0011	0.0236	Pcbp4	poly(rC) binding protein 4
TC0900002061.rn.2	12.91	12.02	1.86	0.0011	0.0235	Raph1	Ras association (RalGDS/AF-6) and pleckstrin homology domains 1
TC1500001642.rn.2	5.73	4.83	1.86	0.0006	0.0156	LOC100362949	mCG140239-like
TC0300003263.rn.2	12.15	11.25	1.86	0.0015	0.0294	Tlk1	tousled-like kinase 1 (Tlk1), mRNA
TC1900000803.rn.2	7.66	6.77	1.86	0.0005	0.014	Zfp276	zinc finger protein (C2H2 type) 276
TC1900000391.rn.2	5.83	4.94	1.86	0.0016	0.0312	LOC501339; LOC685787; LOC691712	similar to spermatogenesis associated glutamate (E)-rich protein 4dsimilar to zinc finger CCCH type, antiviral 1; similar to CCCH-type zinc finger antiviral protein (Zap); similar to spermatogenesis associated glutamate (E)-rich protein 4d
TC0200001989.rn.2	10.58	9.69	1.86	0.0028	0.0441	Mybphl	myosin binding protein H-like
TC0700003627.rn.2	14	13.11	1.85	0.0016	0.0305	RGD1304694	similar to CG9646-PA
TC0400003192.rn.2	12.92	12.03	1.85	0.001	0.0226	Tex261	testis expressed 261
TC0200001807.rn.2	6.13	5.24	1.85	0.0017	0.0313	Hmgcs2	3-hydroxy-3-methylglutaryl-CoA synthase 2 (mitochondrial)
TC0600000801.rn.2	11.62	10.73	1.85	0.0019	0.0345	Brms1l	breast cancer metastasis-suppressor 1-like
TC0900002472.rn.2	11.31	10.42	1.85	0.0029	0.0447	Hdac4	histone deacetylase 4
TC0400003767.rn.2	13.86	12.97	1.85	0.0027	0.0429	Cd9	CD9 molecule
TC0800001041.rn.2	12.12	11.23	1.85	0.0008	0.0198	Myo1e	myosin IE
TC1400000261.rn.2	9.7	8.81	1.85	0.0012	0.0261	Cdkl2	cyclin-dependent kinase-like 2 (CDC2-related kinase)
TC1000002752.rn.2	12.46	11.58	1.85	0.0008	0.0196	Sec24a	SEC24 homolog A, COPII coat complex component
TC0400000673.rn.2	5.64	4.75	1.85	0.0012	0.0254	Tbxas1	thromboxane A synthase 1, platelet
TC0X00000116.rn.2	8.63	7.75	1.85	0.0007	0.0174	Cybb	cytochrome b-245, beta polypeptide
TC0700003195.rn.2	12.16	11.27	1.85	0.0022	0.0373	Tatdn1	TatD DNase domain containing 1
TC0100003349.rn.2	10.3	9.42	1.84	0.0014	0.0276	Abhd17b	abhydrolase domain containing 17B
TC0600000951.rn.2	12.42	11.54	1.84	0.001	0.0223	Daam1	dishevelled associated activator of morphogenesis 1
TC0300002351.rn.2	12.32	11.44	1.84	0.0011	0.0243	Arfgef2	ADP-ribosylation factor guanine nucleotide-exchange factor 2 (brefeldin A-inhibited)
TC0500001534.rn.2	10.85	9.97	1.84	0.0013	0.0264	LOC100360940	diablo-like; INVOLVED IN activation of cysteine-type endopeptidase activity involved in apoptotic process (inferred) AND FOUND IN mitochondrion (inferred) AND INTERACTS WITH (-)-epigallocatechin 3-gallate (ortholog) AND 2-methylcholine (ortholog) AND 5-fluorouracil (ortholog); PREDICTED: diablo-like, transcript variant 1 (LOC100360940), mRNA.
TC0200002316.rn.2	5.23	4.35	1.84	0.0011	0.0235	Gbp5	guanylate binding protein 5
TC0500001480.rn.2	9.17	8.3	1.83	0.0006	0.0158	LOC100294508	dyslexia susceptibility 2-like; FOUND IN cytoplasmic vesicle (ortholog) AND extracellular vesicular exosome (ortholog) AND INTERACTS WITH copper(2+) sulfate (ortholog) AND troglitazone (ortholog) AND valproic acid (ortholog)
TC0100002296.rn.2	8.38	7.51	1.83	0.0018	0.0334	LOC100911880	sorting nexin-18-like
TC0500003410.rn.2	10.12	9.25	1.83	0.0016	0.0303	Mast2	microtubule associated serine/threonine kinase 2
TC0200003176.rn.2	11.25	10.38	1.83	0.0009	0.0209	Trio	trio Rho guanine nucleotide exchange factor
TC1000002407.rn.2	9.54	8.67	1.83	0.0024	0.0394	Mapk8ip3	mitogen-activated protein kinase 8 interacting protein 3
TC0900002566.rn.2	14.46	13.59	1.82	0.0009	0.0215	Fbxl17	F-box and leucine-rich repeat protein 17
TC1900000371.rn.2	13.82	12.96	1.82	0.0012	0.0252	LOC102552649	septin-7-like
TC0500000079.rn.2	10.75	9.88	1.82	0.0013	0.0273	Mybl1	myeloblastosis oncogene-like 1
TC1500001420.rn.2	14.85	13.99	1.82	0.0006	0.0164	Flnb	filamin B, beta
TC1000001616.rn.2	5.19	4.32	1.82	0.001	0.0218	Krtap31-1	keratin associated protein 31-1
TC1000004353.rn.2	11.86	10.99	1.82	0.0017	0.0317	Mink1	misshapen-like kinase 1
TC0600002215.rn.2	5.49	4.62	1.82	0.001	0.0229	Cys1	cystin 1
TC1400000052.rn.2	13.45	12.59	1.82	0.0006	0.0158	Evi5	ecotropic viral integration site 5
TC0600000256.rn.2	9.12	8.26	1.82	0.001	0.0226	Ehd3	EH-domain containing 3
TC0700002983.rn.2	11.55	10.69	1.81	0.0026	0.0423	Rnf19a	ring finger protein 19A, RBR E3 ubiquitin protein ligase
TC1700001229.rn.2	11.46	10.6	1.81	0.0016	0.0302	Naa35	N(alpha)-acetyltransferase 35, NatC auxiliary subunit
TC1800001687.rn.2	10.98	10.13	1.81	0.0025	0.0403	Me2	malic enzyme 2, NAD(+)-dependent, mitochondrial
TC1800001820.rn.2	9.07	8.21	1.81	0.0015	0.0286	Tshz1	teashirt zinc finger homeobox 1
TC1600000101.rn.2	11.33	10.47	1.81	0.003	0.0456	Eaf1	ELL associated factor 1
TC0100002880.rn.2	10.63	9.79	1.8	0.002	0.0357	Pnpla2	patatin-like phospholipase domain containing 2
TC1900001654.rn.2	7.89	7.05	1.8	0.0019	0.0342	Vps9d1	VPS9 domain containing 1
TC1300000077.rn.2	11.82	10.98	1.79	0.0012	0.0256	Phlpp1	PH domain and leucine rich repeat protein phosphatase 1
TC1000000028.rn.2	13.51	12.66	1.79	0.0016	0.0312	Pdxdc1	ENCODES a protein that exhibits carboxy-lyase activity (inferred) AND pyridoxal phosphate binding (inferred) AND INVOLVED IN carboxylic acid metabolic process (inferred) AND FOUND IN Golgi apparatus (ortholog) AND intracellular membrane-bounded organelle (ortholog) AND INTERACTS WITH 17alpha-ethynylestradiol (ortholog) AND 17beta-hydroxy-17-methylestra-4 9 11-trien-3-one (ortholog) AND 2 3 7 8-te…
TC0400001368.rn.2	12.48	11.64	1.79	0.0022	0.0378	Mgll	monoglyceride lipase
TC0800002608.rn.2	12.72	11.88	1.79	0.001	0.0223	Tspan3	tetraspanin 3
TC0100006640.rn.2	13.63	12.79	1.79	0.0017	0.0313	Gtf3c1	general transcription factor IIIC, polypeptide 1, alpha
TC1800000145.rn.2	12.32	11.48	1.79	0.0013	0.0268	Zfp397	zinc finger protein 397
TC0800001050.rn.2	12.5	11.67	1.79	0.0013	0.0271	Adam10	ADAM metallopeptidase domain 10; ADAM metallopeptidase domain 10 (Adam10), mRNA; ENCODES a protein that exhibits metalloendopeptidase activity AND metallopeptidase activity AND endopeptidase activity (ortholog) AND INVOLVED IN constitutive protein ectodomain proteolysis (ortholog) AND in utero embryonic development (ortholog) AND membrane protein ectodomain proteolysis (ortholog) AND PARTICIPATES…
TC1300000506.rn.2	12.72	11.88	1.78	0.0013	0.027	Glul	glutamate-ammonia ligase
TC1000000042.rn.2	13.18	12.35	1.78	0.0015	0.03	LOC102554312	RNA polymerase I-specific transcription initiation factor RRN3-like
TC1000003078.rn.2	11.59	10.75	1.78	0.0008	0.0196	Kdm6b	lysine (K)-specific demethylase 6B
TC0800001840.rn.2	12.51	11.67	1.78	0.0019	0.0338	Sacm1l	SAC1 suppressor of actin mutations 1-like (yeast)
TC0X00000616.rn.2	6.07	5.24	1.78	0.0012	0.0254	Nlgn3	neuroligin 3
TC1500001936.rn.2	14.37	13.54	1.78	0.002	0.035	LOC102549615	exostosin-like 3-like
TC0100001670.rn.2	6.71	5.88	1.78	0.0026	0.0423	Mcee	methylmalonyl CoA epimerase
TC1700000656.rn.2	7.13	6.31	1.78	0.0028	0.0439	Btn1a1	butyrophilin, subfamily 1, member A1
TC0100003403.rn.2	7.47	6.64	1.78	0.0012	0.0262	Kank1	KN motif and ankyrin repeat domains 1
TC0300000642.rn.2	10.98	10.16	1.77	0.0013	0.0263	Pkp4	plakophilin 4
TC1000002861.rn.2	7.02	6.19	1.77	0.0019	0.0339	Faxdc2; LOC691221	fatty acid hydroxylase domain containing 2 [Source:RGD Symbol;Acc:1586284]; fatty acid hydroxylase domain containing 2; ENCODES a protein that exhibits iron ion binding (inferred) AND oxidoreductase activity (inferred) AND INVOLVED IN fatty acid biosynthetic process (inferred) AND oxidation-reduction process (inferred) AND INTERACTS WITH 17beta-estradiol (ortholog) AND 2 3 7 8-tetrachlorodibenzod…
TC1300001378.rn.2	4.83	4.01	1.77	0.0019	0.0342	Dyrk3	dual-specificity tyrosine-(Y)-phosphorylation regulated kinase 3
TC0X00001292.rn.2	9.33	8.51	1.77	0.0022	0.0378	Slc10a3	solute carrier family 10, member 3
TC0100007050.rn.2	12.79	11.96	1.77	0.0012	0.0261	Gstp1	glutathione S-transferase pi 1
TC1100000786.rn.2	12.44	11.62	1.77	0.0013	0.0269	Ppp1r2	protein phosphatase 1, regulatory (inhibitor) subunit 2
TC0300003160.rn.2	4.77	3.95	1.77	0.0016	0.0313	Ccdc148	coiled-coil domain containing 148
TC1700000186.rn.2	13.05	12.23	1.77	0.0008	0.0201	Cltb	clathrin, light chain B
TC1700002218.rn.2	15.47	14.65	1.77	0.003	0.0457	Frmd4a	FERM domain containing 4A
TC0800001797.rn.2	5.34	4.53	1.76	0.0025	0.0406	Fam198a	family with sequence similarity 198, member A
TC0500002571.rn.2	6.27	5.46	1.76	0.0027	0.0426	Kif24	kinesin family member 24
TC1200000688.rn.2	6.05	5.23	1.76	0.0013	0.0267	Sdsl	serine dehydratase-like
TC0700001165.rn.2	11.45	10.64	1.76	0.0011	0.0238	Rnf139	ring finger protein 139
TC0200001524.rn.2	5.23	4.42	1.76	0.003	0.0461	Crabp2	cellular retinoic acid binding protein 2
TC0600003478.rn.2	9.75	8.93	1.76	0.0019	0.0339	LOC102551447; Spectrin.2	nesprin-2-like; Chalmel, et. al. AceView Annotation Spectrin.2.aSep08
TC1600001988.rn.2	11.76	10.94	1.76	0.0009	0.0212	RGD1565043; Arhgef10	Protein RGD1565043; Rho guanine nucleotide exchange factor (GEF) 10 [Source:RGD Symbol;Acc:1565043]; ENCODES a protein that exhibits kinesin binding (ortholog) AND Rho guanyl-nucleotide exchange factor activity (ortholog) AND INVOLVED IN centrosome duplication (ortholog) AND myelination in peripheral nervous system (ortholog) AND positive regulation of GTP catabolic process (ortholog) AND ASSOCIA…
TC0800002478.rn.2	11.53	10.71	1.76	0.0018	0.0336	Rexo2	RNA exonuclease 2
TC0300003847.rn.2	5.42	4.61	1.76	0.0025	0.0406	Ano3	anoctamin 3
TC1200001617.rn.2	12.61	11.8	1.75	0.0026	0.0423	Brap	BRCA1 associated protein
TC0X00001305.rn.2	9.69	8.88	1.75	0.0012	0.0254	Renbp	renin binding protein
TC1400000722.rn.2	11.63	10.82	1.75	0.0023	0.0387	Fbxl5	F-box and leucine-rich repeat protein 5
TC0200002783.rn.2	14.94	14.13	1.75	0.0029	0.0451	Erbb2ip; RGD1562952; LOC100361629; snoshaw	Erbb2 interacting protein; erbb2 interacting protein [Source:RGD Symbol;Acc:1562952]; ENCODES a protein that exhibits integrin binding (ortholog) AND INVOLVED IN protein targeting (ortholog) AND FOUND IN basolateral plasma membrane (ortholog) AND cytoplasm (ortholog) AND hemidesmosome (ortholog) AND INTERACTS WITH 2 3 7 8-tetrachlorodibenzodioxine (ortholog) AND acetylsalicylic acid (ortholog) AN…
TC1000004338.rn.2	9.21	8.41	1.75	0.001	0.0234	LOC100910951	coronin-7-like [Source:RGD Symbol;Acc:6495492]; INTERACTS WITH 17beta-estradiol (ortholog)
TC0300003527.rn.2	4.99	4.18	1.74	0.0027	0.0431	Olr567	olfactory receptor 567
TC0400003954.rn.2	7.48	6.68	1.74	0.0016	0.0302	LOC100912609	uncharacterized LOC100912609 [Source:RGD Symbol;Acc:6486012]
TC0400003959.rn.2	7.48	6.68	1.74	0.0016	0.0302	LOC100912609	uncharacterized LOC100912609 [Source:RGD Symbol;Acc:6486012]
TC1800000221.rn.2	9.06	8.26	1.74	0.0019	0.0343	Lims2	LIM and senescent cell antigen like domains 2
TC0100002448.rn.2	9.58	8.78	1.74	0.0011	0.0245	Plekha7	pleckstrin homology domain containing, family A member 7
TC1000002168.rn.2	12.97	12.17	1.74	0.001	0.0229	LOC100910121; Rrn3	Uncharacterized protein; ENCODES a protein that exhibits RNA polymerase binding (ortholog) AND INVOLVED IN cell proliferation (ortholog) AND cytoplasm organization (ortholog) AND DNA-templated transcription initiation (ortholog) AND FOUND IN nucleolus (ortholog) AND nucleus (ortholog) AND INTERACTS WITH aflatoxin B1 AND 2 3 7 8-tetrachlorodibenzodioxine (ortholog) AND 3 4-methylenedioxymethamphet…
TC0700002898.rn.2	7.34	6.54	1.74	0.0022	0.0378	Xrcc6bp1	XRCC6 binding protein 1
TC0100002225.rn.2	5.14	4.35	1.74	0.0031	0.0468	Olr101	olfactory receptor 101
TC0100001499.rn.2	6.6	5.81	1.74	0.0016	0.0313	Plekha4	pleckstrin homology domain containing, family A (phosphoinositide binding specific) member 4
TC0900001964.rn.2	4.89	4.1	1.73	0.0033	0.0494	LOC100361042; LOC100365482; Dnah7	calcyclin binding protein; hypothetical LOC100365482; ENCODES a protein that exhibits ATP binding (inferred) AND ATPase activity (inferred) AND calcium ion binding (inferred) AND INVOLVED IN ATP catabolic process (inferred) AND cilium movement (inferred) AND FOUND IN cilium (ortholog) AND INTERACTS WITH cefaloridine AND 2 3 7 8-tetrachlorodibenzodioxine (ortholog) AND 3 3' 4 4'-tetrachlorobipheny…
TC0100007893.rn.2	12.04	11.24	1.73	0.0018	0.0329	Xpnpep1	X-prolyl aminopeptidase (aminopeptidase P) 1, soluble
TC1300000109.rn.2	5.18	4.39	1.73	0.0018	0.0328	Cdh7	cadherin 7, type 2
TC0300001885.rn.2	10.35	9.56	1.73	0.0014	0.028	Polr3f	polymerase (RNA) III (DNA directed) polypeptide F
TC1300001597.rn.2	10.03	9.24	1.73	0.0012	0.0261	LOC100911675	cytosolic phospholipase A2-like
TC1400002088.rn.2	14.84	14.04	1.73	0.0022	0.0376	Add1	adducin 1 (alpha)
TC0100000388.rn.2	10.83	10.04	1.73	0.0013	0.027	Mtrr	5-methyltetrahydrofolate-homocysteine methyltransferase reductase
TC0X00000560.rn.2	4.84	4.05	1.73	0.0031	0.0473	Pgr15l	G protein-coupled receptor 15-like
TC0100005142.rn.2	12.8	12.01	1.73	0.0025	0.0409	Wdr62; LOC100911863	WD repeat domain 62; WD repeat domain 62 [Source:RGD Symbol;Acc:1306714]; INTERACTS WITH aflatoxin B1 (ortholog) AND calcitriol (ortholog) AND paracetamol (ortholog); PREDICTED: WD repeat domain 62 (Wdr62), mRNA.
TC1000001695.rn.2	14.71	13.92	1.73	0.0018	0.0336	Fzd2	frizzled class receptor 2
TC1500000611.rn.2	9.55	8.77	1.73	0.0025	0.0408	Mipep	mitochondrial intermediate peptidase
TC1100002012.rn.2	11.01	10.22	1.73	0.0022	0.0374	Snap29	synaptosomal-associated protein 29
TC0700002197.rn.2	8.84	8.05	1.73	0.0013	0.0274	Abca7	ATP-binding cassette, subfamily A (ABC1), member 7
TC0100007007.rn.2	6.74	5.95	1.72	0.0027	0.0428	Tnfrsf26	tumor necrosis factor receptor superfamily, member 26
TC0600002869.rn.2	14.13	13.35	1.72	0.0017	0.0319	Nek9	NIMA-related kinase 9
TC0800000942.rn.2	8.75	7.97	1.72	0.0023	0.0382	Mtfmt	mitochondrial methionyl-tRNA formyltransferase
TC0100004269.rn.2	6.81	6.02	1.72	0.0022	0.0376	Tppp	tubulin polymerization promoting protein
TC0600001640.rn.2	7.3	6.52	1.72	0.0017	0.0315	RGD1307315	LOC362793
TC1300001398.rn.2	8.57	7.79	1.72	0.0032	0.048	Tmcc2	transmembrane and coiled-coil domain family 2
TC1500001635.rn.2	6.11	5.34	1.71	0.0015	0.0295	LOC100361213	Uncharacterized protein; mCG140239-like
TC1200000192.rn.2	13.09	12.31	1.71	0.0019	0.0343	Smurf1	SMAD specific E3 ubiquitin protein ligase 1
TC1000003453.rn.2	12.98	12.2	1.71	0.0027	0.0428	Usp32	ubiquitin specific peptidase 32
TC0200004998.rn.2	5.42	4.65	1.71	0.0018	0.0329	Vom2r46	vomeronasal 2 receptor, 46
TC2000000193.rn.2	7.41	6.64	1.71	0.0032	0.0482	Abhd16a	abhydrolase domain containing 16A
TC0600001422.rn.2	6.5	5.73	1.71	0.0018	0.0336	LOC100909605	serine protease inhibitor A3F-like [Source:RGD Symbol;Acc:6502633]; FOUND IN extracellular space (inferred) AND INTERACTS WITH 1-methylphenanthrene (ortholog) AND 1-naphthyl isothiocyanate (ortholog) AND 17beta-estradiol (ortholog)
TC0500004242.rn.2	6.69	5.92	1.71	0.0021	0.0364	Tesk2	testis-specific kinase 2
TC1300002104.rn.2	13.1	12.33	1.7	0.0024	0.0397	Degs1	delta(4)-desaturase, sphingolipid 1
TC0100004176.rn.2	15.35	14.59	1.7	0.0032	0.0486	Ctgf	connective tissue growth factor
TC1000004139.rn.2	14.3	13.54	1.7	0.0031	0.0469	Wbp2	WW domain binding protein 2
TC1400002112.rn.2	12.88	12.11	1.7	0.0023	0.0387	Maea	macrophage erythroblast attacher
TC1000000139.rn.2	6.21	5.45	1.7	0.0024	0.0392	Cdip1	cell death-inducing p53 target 1
TC0400003031.rn.2	12.73	11.97	1.7	0.0023	0.0388	Gadd45a	growth arrest and DNA-damage-inducible, alpha
TC1900000365.rn.2	13.72	12.96	1.7	0.0025	0.0406	LOC100910589	septin-7-like
TC1900000366.rn.2	13.72	12.96	1.7	0.0025	0.0406	LOC690757	similar to septin 7
TC1900000370.rn.2	13.72	12.96	1.7	0.0025	0.0406	LOC100910706	septin-7-like
TC1900000458.rn.2	13.72	12.96	1.7	0.0025	0.0406	LOC100910754	septin-7-like
TC0800001360.rn.2	9.59	8.83	1.69	0.003	0.0459	Faim	Fas apoptotic inhibitory molecule
TC0X00000474.rn.2	8.51	7.75	1.69	0.0027	0.0425	Tab3	TGF-beta activated kinase 1/MAP3K7 binding protein 3
TC0X00002284.rn.2	7.74	6.98	1.69	0.0013	0.0271	Dcx	doublecortin
TC0600002404.rn.2	7.39	6.64	1.69	0.0025	0.0406	Stxbp6	syntaxin binding protein 6 (amisyn)
TC0900002720.rn.2	15.59	14.84	1.68	0.0024	0.0398	Cnppd1	cyclin Pas1/PHO80 domain containing 1
TC0300000981.rn.2	12.82	12.07	1.68	0.002	0.035	Ssrp1	structure specific recognition protein 1
TC1000002892.rn.2	12.01	11.27	1.68	0.002	0.0352	Gtlf3b; LOC100911674	gene trap locus F3b (Gtlf3b), mRNA; protein GTLF3B-like; INTERACTS WITH coumestrol (ortholog) AND paracetamol (ortholog)
TC0700000914.rn.2	5.85	5.1	1.68	0.0024	0.0397	LOC681366	ENCODES a protein that exhibits oxidoreductase activity (inferred) AND INVOLVED IN oxidation-reduction process (inferred) AND INTERACTS WITH 17beta-estradiol (ortholog) AND 2 3 7 8-tetrachlorodibenzodioxine (ortholog) AND aflatoxin B1 (ortholog)
TC1900001349.rn.2	13.29	12.54	1.68	0.0025	0.0406	Atp6v0d1	ATPase, H+ transporting, lysosomal V0 subunit D1
TC0400002406.rn.2	13.32	12.58	1.68	0.0033	0.0496	Pon2	paraoxonase 2
TC0800002450.rn.2	14.05	13.3	1.68	0.0025	0.0411	Sidt2	SID1 transmembrane family, member 2
TC0200002597.rn.2	4.67	3.92	1.68	0.0022	0.0373	Ckmt2	creatine kinase, mitochondrial 2, sarcomeric; creatine kinase, mitochondrial 2; ENCODES a protein that exhibits ATP binding (inferred) AND creatine kinase activity (inferred) AND INVOLVED IN phosphocreatine biosynthetic process (inferred) AND phosphorylation (inferred) AND PARTICIPATES IN arginine and proline metabolic pathway AND FOUND IN mitochondrion (ortholog) AND INTERACTS WITH 3-guanidinopr…
TC0600000593.rn.2	9.27	8.53	1.68	0.0033	0.0494	Atxn7l1	ataxin 7-like 1
TC1000000412.rn.2	5.21	4.47	1.68	0.0016	0.0305	Atp10b	ATPase, class V, type 10B
TC1300001630.rn.2	12.14	11.39	1.67	0.0015	0.029	Rgl1	ral guanine nucleotide dissociation stimulator,-like 1
TC0100007143.rn.2	9.58	8.83	1.67	0.0024	0.0401	Frmd8	FERM domain containing 8
TC0300003120.rn.2	12.95	12.21	1.67	0.003	0.0462	Prpf40a	PRP40 pre-mRNA processing factor 40 homolog A
TC1800001319.rn.2	10.38	9.65	1.67	0.0015	0.0296	Arhgap26	Rho GTPase activating protein 26
TC1000001850.rn.2	12.76	12.02	1.67	0.002	0.035	Gna13	guanine nucleotide binding protein (G protein), alpha 13
TC0100002491.rn.2	10.8	10.06	1.67	0.0026	0.0421	Tmem159	transmembrane protein 159
TC0100006129.rn.2	9.83	9.09	1.66	0.0021	0.036	Rnf169	ring finger protein 169
TSUnmapped00000101.rn.2	10.23	9.49	1.66	0.0019	0.0344	Fam234a	family with sequence similarity 234, member A
TC1900000542.rn.2	15.24	14.51	1.66	0.0016	0.031	Nfat5	ENCODES a protein that exhibits DNA binding (ortholog) AND INVOLVED IN response to osmotic stress AND cytokine production (ortholog) AND positive regulation of gene expression (ortholog) AND PARTICIPATES IN B cell receptor signaling pathway AND T cell receptor signaling pathway AND vascular endothelial growth factor signaling pathway AND FOUND IN cytoplasm AND nucleus AND INTERACTS WITH 2 3 7 8-t…
TC0300002585.rn.2	6.72	6	1.66	0.0024	0.0391	Birc7	baculoviral IAP repeat-containing 7
TC1400001294.rn.2	12.21	11.48	1.66	0.0018	0.0334	Lrrc8d	leucine rich repeat containing 8 family, member D
TC0800003505.rn.2	13.27	12.54	1.66	0.0022	0.0377	Tgfbr2	transforming growth factor, beta receptor 2
TC0900000473.rn.2	8.57	7.85	1.65	0.0017	0.0319	Arid5a	AT rich interactive domain 5A (Mrf1 like)
TC0200004587.rn.2	12.7	11.97	1.65	0.002	0.035	Abcd3	ATP-binding cassette, subfamily D (ALD), member 3
TC0400001306.rn.2	9.2	8.47	1.65	0.0023	0.0382	Tprkb	Tp53rk binding protein
TC0100003965.rn.2	11.1	10.37	1.65	0.0019	0.0346	Sash1	SAM and SH3 domain containing 1
TC1400002461.rn.2	10.04	9.32	1.65	0.0029	0.0449	Abcg3l3	ATP-binding cassette, subfamily G (WHITE), member 3-like 3
TC0200003901.rn.2	10.92	10.2	1.65	0.0031	0.0467	Rapgef2; LOC102553473	Rap guanine nucleotide exchange factor (GEF) 2; ENCODES a protein that exhibits protein kinase binding AND Rap guanyl-nucleotide exchange factor activity AND beta-1 adrenergic receptor binding (ortholog) AND INVOLVED IN brain-derived neurotrophic factor receptor signaling pathway AND cellular response to nerve growth factor stimulus AND nerve growth factor signaling pathway AND PARTICIPATES IN mi…
TC0X00000526.rn.2	9.66	8.94	1.65	0.0033	0.0494	Pcyt1b	phosphate cytidylyltransferase 1, choline, beta
TC0600001168.rn.2	6	5.28	1.64	0.0027	0.043	Bbof1	basal body orientation factor 1
TC0100005175.rn.2	5.49	4.77	1.64	0.0019	0.0343	Mag	myelin-associated glycoprotein
TC1000003905.rn.2	8.25	7.54	1.64	0.0021	0.0363	Prp2l1; Gm884; Prp2l2; Lrrc37a; PRP-2	Protein Prp2l1; predicted gene 884 [Source:MGI Symbol;Acc:MGI:2685730]; proline rich protein 2-like 2; FOUND IN cytoplasm (ortholog) AND INTERACTS WITH ammonium chloride AND indole-3-methanol AND methamphetamine; proline rich protein 2-like 1; PREDICTED: proline-rich protein (PRP-2), mRNA.; PREDICTED: leucine rich repeat containing 37, member A3 (Lrrc37a3), mRNA.; Chalmel, et. al. AceView Annotat…
TC2000000970.rn.2	5.49	4.78	1.64	0.0022	0.0376	Olr1720; Olr1722; Olr1718	olfactory receptor 1720; olfactory receptor 1722; olfactory receptor 1718
TC0800003627.rn.2	8.91	8.2	1.63	0.0027	0.0426	Tmem158	transmembrane protein 158
TC0500001245.rn.2	10.62	9.91	1.63	0.0022	0.0377	Efcab14	EF-hand calcium binding domain 14
TC1700001669.rn.2	5.7	4.99	1.63	0.003	0.0464	Serpinb6b	serine (or cysteine) peptidase inhibitor, clade B, member 6b
TC0400001540.rn.2	13.57	12.86	1.63	0.0023	0.0382	Edem1	Protein Edem1; ER degradation enhancer, mannosidase alpha-like 1; ENCODES a protein that exhibits misfolded protein binding (ortholog) AND INVOLVED IN ER-associated protein catabolic process (ortholog) AND PARTICIPATES IN Endoplasmic Reticulum-associated degradation pathway AND FOUND IN integral to endoplasmic reticulum membrane (ortholog) AND INTERACTS WITH 2 3 7 8-tetrachlorodibenzodioxine AND …
TC0700002843.rn.2	9.47	8.77	1.62	0.0021	0.0369	Hmga2	high mobility group AT-hook 2
TC1400000715.rn.2	12.13	11.44	1.62	0.0026	0.0423	Tapt1	transmembrane anterior posterior transformation 1 [Source:RGD Symbol;Acc:1309656]; INVOLVED IN embryonic skeletal system development (ortholog) AND in utero embryonic development (ortholog) AND post-embryonic development (ortholog) AND INTERACTS WITH 2 3 7 8-tetrachlorodibenzodioxine (ortholog) AND choline (ortholog) AND ethyl methanesulfonate (ortholog); transmembrane anterior posterior transfor…
TC0100006382.rn.2	13.75	13.06	1.62	0.0024	0.0395	Dennd5a	DENN/MADD domain containing 5A
TC0400003823.rn.2	10.79	10.1	1.61	0.0031	0.0468	Tead4	Protein LOC683522; TEA domain family member 4 [Source:RGD Symbol;Acc:1585671]
TC0700000599.rn.2	13.49	12.82	1.59	0.0029	0.0442	Dusp6	dual specificity phosphatase 6
TC0100002321.rn.2	4.1	3.43	1.59	0.0029	0.0442	Olr270	olfactory receptor 270
TC0200004786.rn.2	13.4	12.73	1.59	0.0027	0.0424	Rap1gds1	RAP1, GTP-GDP dissociation stimulator 1
TC1800001039.rn.2	12	11.35	1.57	0.0033	0.0487	Npc1	Niemann-Pick disease, type C1
TC0500001525.rn.2	8.57	9.21	-1.56	0.0033	0.0487	Yars	tyrosyl-tRNA synthetase
TC0600001393.rn.2	11.35	11.99	-1.56	0.0034	0.0498	Ifi27	interferon, alpha-inducible protein 27
TC1600001707.rn.2	11.81	12.46	-1.57	0.0032	0.0481	Slc7a2	solute carrier family 7 (cationic amino acid transporter, y+ system), member 2
TC0200001775.rn.2	10.8	11.46	-1.58	0.0033	0.0487	Rnf115	ring finger protein 115
TC0X00000170.rn.2	6.97	7.63	-1.58	0.0027	0.0423	RGD1563606	similar to cysteine-rich protein 2 [Source:RGD Symbol;Acc:1563606]; ENCODES a protein that exhibits zinc ion binding (inferred) AND INTERACTS WITH ammonium chloride AND thioacetamide AND 2 3 7 8-tetrachlorodibenzodioxine (ortholog)
TC0700002710.rn.2	9.56	10.23	-1.59	0.0032	0.0476	LOC100912615	transmembrane protein 19-like
TC0200001296.rn.2	9.6	10.27	-1.59	0.0025	0.0406	Ptx3	pentraxin 3, long
TC1400000929.rn.2	10.91	11.59	-1.6	0.0032	0.0477	Xbp1	X-box binding protein 1
TC0200004726.rn.2	7.21	7.89	-1.6	0.0031	0.047	Gstcd	glutathione S-transferase, C-terminal domain containing
TC0100005918.rn.2	11.31	11.99	-1.61	0.0027	0.0429	Hdgfrp3	hepatoma-derived growth factor, related protein 3
TC0700000995.rn.2	14.83	15.52	-1.61	0.0022	0.0379	Rps29; LOC100361876	ribosomal protein S29 [Source:RGD Symbol;Acc:3596]; mCG7602-like
TC1800000607.rn.2	11.67	12.36	-1.61	0.0026	0.0423	MGC108823	similar to interferon-inducible GTPase; ENCODES a protein that exhibits GTP binding (inferred) AND hydrolase activity acting on acid anhydrides (inferred) AND INVOLVED IN metabolic process (inferred) AND FOUND IN membrane (inferred); similar to interferon-inducible GTPase (MGC108823), mRNA.
TC0600001740.rn.2	9.69	10.38	-1.61	0.0024	0.0394	Cdc42ep3	CDC42 effector protein (Rho GTPase binding) 3
TC1000000994.rn.2	5.86	6.55	-1.62	0.0026	0.0412	Fam64a	family with sequence similarity 64, member A
TC1800000271.rn.2	6.73	7.43	-1.62	0.0026	0.0412	Reep2	receptor accessory protein 2
TC1100002003.rn.2	6.43	7.13	-1.62	0.0033	0.0496	Thap7	THAP domain containing 7
TC1600000461.rn.2	7.69	8.38	-1.62	0.0025	0.0402	Sap30	Sin3A-associated protein
TC1000000645.rn.2	11	11.7	-1.62	0.0021	0.0366	Galnt10	polypeptide N-acetylgalactosaminyltransferase 10
TC0100005124.rn.2	10	10.7	-1.62	0.0033	0.0487	ZFP74; Zfp74	zinc finger protein 74 (Zfp74), mRNA; zinc finger protein 74 [Source:RGD Symbol;Acc:1563223]; INTERACTS WITH N-nitrosodiethylamine AND benzo[a]pyrene (ortholog) AND choline (ortholog)
TC0400002828.rn.2	14.37	15.07	-1.62	0.0028	0.0438	Pdia4	protein disulfide isomerase family A, member 4
TC0200001768.rn.2	5.5	6.2	-1.63	0.0022	0.0376	Ankrd34a	ankyrin repeat domain 34A
TC0800001322.rn.2	12.31	13.02	-1.63	0.0033	0.0494	PCOLCE2	procollagen C-endopeptidase enhancer 2
TC1600000594.rn.2	10.27	10.98	-1.63	0.0022	0.0374	Cyp4v3	cytochrome P450, family 4, subfamily v, polypeptide 3
TC0100004184.rn.2	9.36	10.07	-1.63	0.0023	0.0386	Stx7	syntaxin 7
TC0400002552.rn.2	8.39	9.1	-1.64	0.0029	0.0442	Pot1	protection of telomeres 1
TC1600000878.rn.2	7.37	8.08	-1.64	0.0021	0.037	Slc25a15	solute carrier family 25 (mitochondrial carrier; ornithine transporter) member 15
TC1600000726.rn.2	9.27	9.98	-1.64	0.0021	0.0368	Nrg1	neuregulin 1
TC0400003265.rn.2	3.77	4.49	-1.65	0.0017	0.0324	Gkn3	gastrokine 3
TC0100001614.rn.2	9.35	10.08	-1.65	0.0033	0.0489	Atp10a	ATPase, class V, type 10A
TC1200001340.rn.2	9.2	9.92	-1.65	0.0017	0.0317	Hspb1	heat shock protein B1
TC0700000397.rn.2	11.9	12.62	-1.65	0.0018	0.0333	Ckap4	cytoskeleton-associated protein 4
TC0600001182.rn.2	6.71	7.44	-1.65	0.0029	0.0449	LOC685221	hypothetical protein LOC685221 [Source:RGD Symbol;Acc:1596475]; INTERACTS WITH 3-methylcholanthrene (ortholog) AND all-trans-retinoic acid (ortholog) AND cobalt dichloride (ortholog)
TC0400002896.rn.2	6.84	7.57	-1.65	0.0031	0.0469	Hoxa2	homeo box A2; ENCODES a protein that exhibits sequence-specific DNA binding (ortholog) AND INVOLVED IN anterior/posterior pattern specification (ortholog) AND brain segmentation (ortholog) AND cell fate commitment (ortholog) AND ASSOCIATED WITH Microtia Hearing Impairment And Cleft Palate (ortholog) AND FOUND IN nucleus (ortholog) AND INTERACTS WITH aldehydo-D-glucose AND ammonium chloride AND D-…
TC1300001262.rn.2	11.11	11.84	-1.65	0.0032	0.048	Ptpn4	protein tyrosine phosphatase, non-receptor type 4
TC0400000527.rn.2	10.87	11.6	-1.66	0.0033	0.0496	Smo	smoothened, frizzled class receptor
TC1300000799.rn.2	15.67	16.4	-1.66	0.0018	0.0328	Rps29; LOC100361445	ribosomal protein S29 [Source:RGD Symbol;Acc:3596]; mCG7602-like
TC0500001820.rn.2	5.03	5.76	-1.66	0.0031	0.0469	Hspb7	heat shock protein B7
TC0300000117.rn.2	12.74	13.47	-1.66	0.003	0.0459	LOC100911966	INVOLVED IN ribosome biogenesis (inferred) AND FOUND IN ribonucleoprotein complex (inferred) AND INTERACTS WITH (S)-nicotine (ortholog) AND 2-naphthylamine (ortholog) AND 4-phenylbutyric acid (ortholog)
TC1500002116.rn.2	7.3	8.04	-1.66	0.0034	0.0498	Dnajc15	DnaJ (Hsp40) homolog, subfamily C, member 15
TC0900001013.rn.2	10.1	10.83	-1.66	0.0015	0.0297	LOC100911572	collagen alpha-3(IV) chain-like; ENCODES a protein that exhibits extracellular matrix structural constituent (inferred) AND INVOLVED IN activation of cysteine-type endopeptidase activity involved in apoptotic process (inferred) AND cell proliferation (inferred) AND cell surface receptor signaling pathway (inferred) AND FOUND IN collagen type IV trimer (inferred) AND INTERACTS WITH 2 3 7 8-tetrach…
TC0300002763.rn.2	10.38	11.12	-1.66	0.003	0.0465	Sardh	sarcosine dehydrogenase; ENCODES a protein that exhibits flavin adenine dinucleotide binding AND folic acid binding AND sarcosine dehydrogenase activity AND INVOLVED IN tetrahydrofolate interconversion AND PARTICIPATES IN folate cycle metabolic pathway AND folate mediated one-carbon metabolic pathway AND folate metabolic pathway AND ASSOCIATED WITH Sarcosinemia (ortholog) AND FOUND IN mitochondri…
TC0100004029.rn.2	9.81	10.55	-1.66	0.002	0.0353	Aig1	androgen-induced 1
TC2000000465.rn.2	9.75	10.48	-1.67	0.0022	0.0378	Lrrc75b	leucine rich repeat containing 75B
TC1300001751.rn.2	14.16	14.9	-1.67	0.0016	0.0303	Prdx6	peroxiredoxin 6
TC0500002827.rn.2	5.47	6.21	-1.67	0.0018	0.0334	Txndc8	thioredoxin domain containing 8
TC0X00002028.rn.2	7.81	8.55	-1.67	0.0022	0.0378	Zdhhc15	zinc finger, DHHC-type containing 15
TC1700000677.rn.2	12.23	12.97	-1.67	0.0022	0.0378	Hist1h2bl; Hist1h2bf	Histone H2B; histone cluster 1, H2bf; ENCODES a protein that exhibits DNA binding (inferred) AND protein heterodimerization activity (inferred) AND INVOLVED IN nucleosome assembly (inferred) AND PARTICIPATES IN systemic lupus erythematosus pathway AND FOUND IN nucleosome (inferred) AND nucleus (inferred) AND INTERACTS WITH (-)-demecolcine (ortholog) AND (-)-epigallocatechin 3-gallate (ortholog) A…
TC0300000459.rn.2	12.34	13.08	-1.67	0.0016	0.0308	Nek6	NIMA-related kinase 6
TC1900001157.rn.2	8.45	9.19	-1.67	0.0018	0.0331	Il15	interleukin 15
TC1800000971.rn.2	4.82	5.56	-1.67	0.0026	0.0423	Cbln2	cerebellin 2 precursor
TC1000001152.rn.2	5.92	6.66	-1.68	0.0033	0.0488	Tlcd1	TLC domain containing 1
TC0400003307.rn.2	9.4	10.15	-1.68	0.0023	0.0382	Mcm2	minichromosome maintenance complex component 2
TC0300002578.rn.2	4.43	5.18	-1.68	0.0019	0.0346	Slc17a9	solute carrier family 17 (vesicular nucleotide transporter), member 9
TC0200001700.rn.2	9.94	10.7	-1.69	0.0017	0.0319	Rfx5	regulatory factor X, 5 (influences HLA class II expression)
TC0300004459.rn.2	15.26	16.02	-1.69	0.0014	0.0285	Rps29; LOC100363434	ribosomal protein S29 [Source:RGD Symbol;Acc:3596]; ribosomal protein S29-like
TC1400002154.rn.2	12.75	13.5	-1.69	0.0017	0.032	Nf2	neurofibromin 2 (merlin)
TC1200001602.rn.2	5.75	6.5	-1.69	0.0014	0.028	Hvcn1	hydrogen voltage-gated channel 1
TC0800001028.rn.2	14.12	14.88	-1.69	0.0014	0.0281	Anxa2	annexin A2
TC0900001545.rn.2	6.32	7.07	-1.69	0.0029	0.0454	Trerf1	transcriptional regulating factor 1
TC1700002069.rn.2	9.53	10.29	-1.69	0.0022	0.0373	Asb13	ankyrin repeat and SOCS box-containing 13
TC1400000872.rn.2	10.45	11.21	-1.69	0.0017	0.0319	Pik3ip1	phosphoinositide-3-kinase interacting protein 1
TC0100003512.rn.2	5.75	6.51	-1.69	0.0013	0.0263	Fas	Fas cell surface death receptor
TC0900001162.rn.2	15.08	15.84	-1.7	0.0023	0.0388	Gpc1	glypican 1
TC1000003844.rn.2	4.16	4.93	-1.7	0.0023	0.0381	Sost	sclerostin
TC0100006108.rn.2	14.04	14.81	-1.7	0.0027	0.0423	Uvrag	UV radiation resistance associated gene
TC0600003470.rn.2	10.89	11.65	-1.7	0.0023	0.039	Alkbh8	alkB homolog 8, tRNA methyltransferase
TC1000001562.rn.2	13.01	13.78	-1.7	0.002	0.0358	Rpl19	ribosomal protein L19
TC0200000713.rn.2	12.89	13.66	-1.7	0.0032	0.0485	Dap	death-associated protein
TC2000000320.rn.2	10.9	11.67	-1.7	0.0022	0.0378	Pim1	Pim-1 proto-oncogene, serine/threonine kinase
TC0100004629.rn.2	7.36	8.13	-1.7	0.0012	0.0261	Zik1	Protein LOC100911224; zinc finger protein interacting with K protein 1 homolog (mouse)
TC0200002942.rn.2	13	13.77	-1.71	0.0025	0.0402	Itga1	integrin, alpha 1
TC0800001504.rn.2	7.5	8.27	-1.71	0.0016	0.0303	Tmem115	transmembrane protein 115
TC1300001934.rn.2	5.77	6.54	-1.71	0.0025	0.041	Vangl2	VANGL planar cell polarity protein 2
TC0800003286.rn.2	14.65	15.42	-1.71	0.0015	0.0289	Ackr4	atypical chemokine receptor 4
TC1400002188.rn.2	6.91	7.68	-1.71	0.0012	0.0253	Camk2b	calcium/calmodulin-dependent protein kinase II beta
TC1100000662.rn.2	12.44	13.21	-1.71	0.0012	0.0253	Ndufb4	NADH dehydrogenase (ubiquinone) 1 beta subcomplex 4
TC0200002059.rn.2	14.73	15.51	-1.71	0.0013	0.0271	Frrs1	ferric-chelate reductase 1
TC0300002838.rn.2	6.37	7.15	-1.71	0.0013	0.0268	Ptges	prostaglandin E synthase
TC1300001864.rn.2	11.02	11.8	-1.72	0.002	0.0354	Pbx1	pre-B-cell leukemia homeobox 1
TC0300003744.rn.2	8.96	9.74	-1.72	0.0012	0.0262	RGD1309730	similar to RIKEN cDNA B230118H07
TC1100001314.rn.2	7.4	8.18	-1.72	0.0033	0.0495	Donson	downstream neighbor of SON
TC0300000263.rn.2	9.43	10.2	-1.72	0.0023	0.0382	St6galnac6	ST6 (alpha-N-acetyl-neuraminyl-2,3-beta-galactosyl-1,3)-N-acetylgalactosaminide alpha-2,6-sialyltransferase 6
TC0600001305.rn.2	10.05	10.83	-1.72	0.0023	0.0382	Flrt2	fibronectin leucine rich transmembrane protein 2
TC1600001840.rn.2	13.13	13.91	-1.72	0.0023	0.0382	Adgra2	adhesion G protein-coupled receptor A2
TC0700000491.rn.2	10.42	11.21	-1.72	0.0028	0.0435	Ikbip	IKBKB interacting protein
TC1700002353.rn.2	7.08	7.87	-1.72	0.0018	0.0328	LOC100360843	ribosomal protein S19-like [Source:RGD Symbol;Acc:2321315]
TC1200001034.rn.2	5.22	6	-1.73	0.0011	0.0249	Flt1	ENCODES a protein that exhibits ATP binding AND growth factor binding AND transmembrane receptor protein tyrosine kinase activity AND INVOLVED IN activation of MAPKK activity AND intracellular receptor signaling pathway AND positive regulation of cell migration AND PARTICIPATES IN vascular endothelial growth factor signaling pathway AND axitinib pharmacodynamics pathway AND glypican signaling pat…
TC0600000327.rn.2	9.48	10.27	-1.73	0.0017	0.0325	Dtnb	dystrobrevin, beta
TC1100001212.rn.2	11.94	12.73	-1.73	0.0018	0.0337	Adamts5	ADAM metallopeptidase with thrombospondin type 1 motif, 5
TC2000000149.rn.2	7.77	8.55	-1.73	0.002	0.0352	Nelfe	negative elongation factor complex member E
TC0400000243.rn.2	10.11	10.9	-1.73	0.0024	0.0399	Dbf4; LOC100912278	DBF4 zinc finger; DBF4 zinc finger [Source:RGD Symbol;Acc:1305854]; INTERACTS WITH 2 3 7 8-tetrachlorodibenzodioxine (ortholog) AND 5-fluorouracil (ortholog) AND aflatoxin B1 (ortholog); ENCODES a protein that exhibits nucleic acid binding (inferred) AND zinc ion binding (inferred) AND PARTICIPATES IN cell cycle pathway mitotic AND FOUND IN nucleus (ortholog) AND INTERACTS WITH thioacetamide AND …
TC0900001240.rn.2	5.84	6.62	-1.73	0.0023	0.0388	LOC102546361; Efna5	uncharacterized LOC102546361; ephrin A5 (Efna5), mRNA. Chalmel, et. al. Testis-expressed Unannotated Transcripts (TUTs)
TC0500003735.rn.2	4.05	4.84	-1.73	0.0028	0.0441	Ptpru	protein tyrosine phosphatase, receptor type, U
TC1100001483.rn.2	11.2	11.99	-1.73	0.0024	0.04	Hmgb2l1	high mobility group box 2-like 1
TC1100000728.rn.2	8.59	9.38	-1.73	0.0021	0.0369	Umps	uridine monophosphate synthetase
TC0500004249.rn.2	11.61	12.4	-1.73	0.0014	0.0283	Rps21	ribosomal protein S21
TC0200001912.rn.2	10.57	11.37	-1.73	0.0024	0.0399	Slc16a1	solute carrier family 16 (monocarboxylate transporter), member 1
TC1300002223.rn.2	10.46	11.26	-1.73	0.0028	0.044	Dtl	denticleless E3 ubiquitin protein ligase homolog (Drosophila)
TC0X00000375.rn.2	11.46	12.25	-1.73	0.0024	0.0395	Pdha1	pyruvate dehydrogenase (lipoamide) alpha 1
TC0500003074.rn.2	12.61	13.41	-1.73	0.0014	0.0284	Rps6	ribosomal protein S6
TC1200001357.rn.2	8.94	9.73	-1.74	0.0031	0.0473	Tbl2	transducin (beta)-like 2
TC1200001304.rn.2	9.23	10.03	-1.74	0.0013	0.027	Ephb4	EPH receptor B4
TC1100000268.rn.2	8.2	8.99	-1.74	0.0023	0.0381	Mrps6; LOC100360017	Protein LOC100360017; RCG58764; PREDICTED: mitochondrial ribosomal protein S6-like (LOC100360017), mRNA. Chalmel, et. al. Testis-expressed Unannotated Transcripts (TUTs)
TC0900001359.rn.2	13.51	14.31	-1.74	0.0018	0.033	Yes1	YES proto-oncogene 1, Src family tyrosine kinase
TC0100003250.rn.2	12.76	13.56	-1.74	0.0023	0.0388	Fam111a	family with sequence similarity 111, member A
TC1200000671.rn.2	10.56	11.36	-1.74	0.0019	0.0339	Trafd1	TRAF type zinc finger domain containing 1
TC0500003359.rn.2	8.27	9.07	-1.74	0.0012	0.0255	Cdkn2c	cyclin-dependent kinase inhibitor 2C (p18, inhibits CDK4)
TC1800000897.rn.2	7.19	7.99	-1.74	0.0012	0.0261	Pard6g	par-6 family cell polarity regulator gamma
TC0700004054.rn.2	15.21	16.01	-1.74	0.002	0.0357	Msrb3	methionine sulfoxide reductase B3
TC1000002017.rn.2	9.87	10.68	-1.74	0.002	0.0352	Birc5	baculoviral IAP repeat-containing 5
TC0600000488.rn.2	8.94	9.74	-1.74	0.0024	0.04	Hpcal1	hippocalcin-like 1
TC0100006467.rn.2	11.27	12.07	-1.74	0.0014	0.0282	Nucb2	nucleobindin 2
TC0400003071.rn.2	8.63	9.43	-1.74	0.0012	0.0258	Atoh8	atonal bHLH transcription factor 8
TC0800000242.rn.2	6.83	7.63	-1.75	0.0012	0.0261	Angptl8	angiopoietin-like 8
TC0800002260.rn.2	9.68	10.49	-1.75	0.0013	0.0273	Ccdc15	coiled-coil domain containing 15
TC0200000395.rn.2	12.49	13.3	-1.75	0.0015	0.0296	Plpp1	phospholipid phosphatase 1
TC0300001511.rn.2	5.07	5.87	-1.75	0.0014	0.0286	Chac1	ChaC glutathione-specific gamma-glutamylcyclotransferase 1
TC0600002367.rn.2	9.86	10.66	-1.75	0.0014	0.0285	Ifrd1	interferon-related developmental regulator 1
TC0200002767.rn.2	11.45	12.25	-1.75	0.002	0.0355	Mast4; LOC100909748	Protein Mast4; microtubule associated serine/threonine kinase family member 4 [Source:RGD Symbol;Acc:1310139]; microtubule associated serine/threonine kinase family member 4; ENCODES a protein that exhibits ATP binding (inferred) AND magnesium ion binding (inferred) AND protein serine/threonine kinase activity (inferred) AND INVOLVED IN protein phosphorylation (inferred) AND INTERACTS WITH 2 3 7 …
TC1900001266.rn.2	6.69	7.5	-1.75	0.0012	0.0261	Inpp4b	inositol polyphosphate-4-phosphatase, type II
TC1400000132.rn.2	6.84	7.65	-1.75	0.0019	0.0337	Ndufb4l1	NADH dehydrogenase (ubiquinone) 1 beta subcomplex, 4-like 1 [Source:RGD Symbol;Acc:1560413]; ENCODES a protein that exhibits NADH dehydrogenase (ubiquinone) activity (inferred) AND INVOLVED IN oxidation-reduction process (inferred) AND PARTICIPATES IN Alzheimer disease pathway AND Huntington disease pathway AND oxidative phosphorylation pathway AND FOUND IN mitochondrion (inferred) AND INTERACTS …
TC0800000015.rn.2	10.45	11.26	-1.75	0.0021	0.0363	Casp12	caspase 12
TC0300001502.rn.2	11.36	12.17	-1.76	0.0009	0.0215	LOC691418	hypothetical protein LOC691418
TC0600002409.rn.2	9.17	9.98	-1.76	0.0017	0.0313	Nova1	neuro-oncological ventral antigen 1
TC0200004216.rn.2	5.91	6.73	-1.76	0.0023	0.0382	Ecm1	extracellular matrix protein 1
TC1000003622.rn.2	13.45	14.27	-1.76	0.0017	0.0317	Itga3	integrin, alpha 3
TC1500002483.rn.2	7.5	8.31	-1.76	0.0011	0.0247	Pdlim2	PDZ and LIM domain 2
TC0600000329.rn.2	8.68	9.49	-1.76	0.0025	0.0402	Dnmt3a	DNA (cytosine-5-)-methyltransferase 3 alpha
TC1900001216.rn.2	9.23	10.04	-1.76	0.001	0.0228	Junb	jun B proto-oncogene
TC0600003230.rn.2	3.98	4.79	-1.76	0.0023	0.0388	Rd3l	retinal degeneration 3-like
TC0X00000603.rn.2	7.98	8.8	-1.76	0.0026	0.0413	Kif4a	kinesin family member 4A
TC0300005033.rn.2	6.32	7.14	-1.76	0.0013	0.0268	Nkain4	Na+/K+ transporting ATPase interacting 4
TC0500004097.rn.2	7.68	8.5	-1.76	0.0024	0.0399	H6pd	hexose-6-phosphate dehydrogenase (glucose 1-dehydrogenase)
TC0100004678.rn.2	11.22	12.04	-1.76	0.0023	0.0382	Rps5	ribosomal protein S5
TC0500001731.rn.2	7.91	8.72	-1.76	0.0026	0.0417	Rap1gap	Rap1 GTPase-activating protein
TC0X00002357.rn.2	13.82	14.63	-1.76	0.0031	0.0473	Rpl39	ribosomal protein L39
TC0800002503.rn.2	16.37	17.19	-1.76	0.0027	0.0429	Ncam1	neural cell adhesion molecule 1
TC0300002855.rn.2	9.44	10.26	-1.76	0.0014	0.0278	Ncs1	neuronal calcium sensor 1
TC0100001060.rn.2	13.42	14.24	-1.77	0.0023	0.0382	Rps19	ribosomal protein S19 [Source:RGD Symbol;Acc:68440]; ENCODES a protein that exhibits structural constituent of ribosome AND translation initiation factor binding AND INVOLVED IN erythrocyte differentiation (ortholog) AND ASSOCIATED WITH Anemia Diamond-Blackfan (ortholog) AND FOUND IN cytosolic small ribosomal subunit AND nucleolus AND INTERACTS WITH acetylsalicylic acid (ortholog) AND cadmium dic…
TC0200002747.rn.2	9.49	10.31	-1.77	0.0017	0.0325	Ccnb1	cyclin B1
TC1200001193.rn.2	7.91	8.73	-1.77	0.0009	0.021	Gper1	G protein-coupled estrogen receptor 1
TC0500002544.rn.2	9.21	10.03	-1.77	0.0015	0.03	Ddx58	DEAD (Asp-Glu-Ala-Asp) box polypeptide 58
TC1000002725.rn.2	8.22	9.04	-1.77	0.0009	0.0206	Zfp354c	zinc finger protein 354C
TC0300002766.rn.2	9.41	10.23	-1.77	0.002	0.0355	Brd3; Mir7578	bromodomain containing 3; microRNA 7578
TC1200001283.rn.2	9.88	10.7	-1.77	0.0015	0.0292	LOC100910636; Zcwpw1	ENCODES a protein that exhibits zinc ion binding (inferred) AND INTERACTS WITH copper(2+) sulfate (ortholog) AND elemental selenium (ortholog) AND selenium atom (ortholog); Uncharacterized protein [Source:UniProtKB/TrEMBL;Acc:F1LT90]; zinc finger, CW-type with PWWP domain 1
TC1200000515.rn.2	11.41	12.24	-1.77	0.0009	0.0206	Gusb	glucuronidase, beta
TC0500002680.rn.2	7.95	8.77	-1.77	0.0025	0.0406	Tstd2	thiosulfate sulfurtransferase (rhodanese)-like domain containing 2
TC0500001703.rn.2	7.94	8.76	-1.77	0.0028	0.0438	Zfp46	zinc finger protein 46
TC0700002649.rn.2	6.15	6.98	-1.77	0.0027	0.043	Ptprq	protein tyrosine phosphatase, receptor type, Q
TC2000001504.rn.2	9.9	10.73	-1.78	0.003	0.0457	Snrpd2l	small nuclear ribonucleoprotein D2-like
TC1700000620.rn.2	7.97	8.8	-1.78	0.0013	0.0271	Gmnn	geminin, DNA replication inhibitor
TC1300001068.rn.2	7.69	8.52	-1.78	0.0022	0.0373	Nek2	NIMA-related kinase 2
TC0900001476.rn.2	10.1	10.93	-1.78	0.0012	0.0255	Uhrf1	ubiquitin-like with PHD and ring finger domains 1
TC0X00000185.rn.2	3.84	4.67	-1.78	0.0031	0.0466	LOC681355	similar to potassium channel tetramerisation domain containing 12b; ENCODES a protein that exhibits poly(A) RNA binding (ortholog) AND INVOLVED IN regulation of G-protein coupled receptor protein signaling pathway (ortholog) AND FOUND IN extracellular vesicular exosome (ortholog) AND postsynaptic membrane (ortholog) AND presynaptic membrane (ortholog) AND INTERACTS WITH indole-3-methanol AND N-me…
TC0300004470.rn.2	6.14	6.98	-1.78	0.0012	0.0262	Trib3	tribbles pseudokinase 3
TC1900001375.rn.2	8.48	9.31	-1.79	0.0027	0.043	Smpd3	sphingomyelin phosphodiesterase 3, neutral membrane
TC0500002360.rn.2	6.96	7.8	-1.79	0.0032	0.0483	Osgin2	oxidative stress induced growth inhibitor family member 2
TC0900000469.rn.2	9.65	10.49	-1.79	0.0019	0.0343	Hs6st1	heparan sulfate 6-O-sulfotransferase 1
TC0200002663.rn.2	10.35	11.19	-1.79	0.0012	0.0252	Arhgef28	Rho guanine nucleotide exchange factor (GEF) 28
TC1300001404.rn.2	5.24	6.09	-1.79	0.002	0.0355	Cntn2	contactin 2 (axonal)
TC1200001336.rn.2	7.56	8.4	-1.79	0.002	0.0354	Dtx2	deltex 2, E3 ubiquitin ligase
TC0400003257.rn.2	10.49	11.34	-1.79	0.0029	0.0442	Gmcl1	germ cell-less, spermatogenesis associated 1
TC1800000924.rn.2	10.92	11.76	-1.79	0.0027	0.043	LOC100909795	INTERACTS WITH 17beta-hydroxy-17-methylestra-4 9 11-trien-3-one (ortholog) AND afimoxifene (ortholog) AND benzo[a]pyrene (ortholog)
TC0400002027.rn.2	11.61	12.45	-1.79	0.0019	0.0347	Etnk1	ethanolamine kinase 1
TC0400002198.rn.2	8.27	9.12	-1.79	0.0014	0.0277	Rint1	RAD50 interactor 1 [Source:RGD Symbol;Acc:1560433]; RAD50 interactor 1; FOUND IN endoplasmic reticulum (ortholog) AND INTERACTS WITH nickel dichloride AND 4 4'-diaminodiphenylmethane (ortholog) AND all-trans-retinoic acid (ortholog)
TC1500001099.rn.2	11.06	11.9	-1.79	0.0026	0.0417	LOC100912132	60S ribosomal protein L10-like
TC0100000132.rn.2	10.25	11.1	-1.8	0.0031	0.0467	Cited2	Cbp/p300-interacting transactivator, with Glu/Asp-rich carboxy-terminal domain, 2
TC1500000748.rn.2	6.12	6.96	-1.8	0.002	0.035	Stc1	stanniocalcin 1
TC1600001643.rn.2	9.17	10.01	-1.8	0.0015	0.03	Casp3	caspase 3
TC0300001124.rn.2	7.68	8.53	-1.8	0.0027	0.0426	Rapsn	receptor-associated protein of the synapse
TC0900000871.rn.2	13.96	14.81	-1.8	0.0014	0.028	Rpl37a; Rpl37a-ps1	ribosomal protein L37a; ribosomal protein L37a, pseudogene 1
TC0300004522.rn.2	9.25	10.1	-1.8	0.0007	0.0172	Snta1	syntrophin, alpha 1
TC1700001294.rn.2	4.51	5.36	-1.8	0.002	0.035	Slc25a48	solute carrier family 25, member 48
TC1300001967.rn.2	4.69	5.54	-1.8	0.0023	0.0382	Fcer1a	Fc fragment of IgE, high affinity I, receptor for; alpha polypeptide
TC1300000957.rn.2	4.79	5.64	-1.8	0.0026	0.0423	LOC690295; LOC690288; ENSRNOG00000003087	similar to dynein, axonemal, heavy polypeptide 1; ENCODES a protein that exhibits microtubule motor activity (inferred) AND INVOLVED IN metabolic process (inferred) AND microtubule-based movement (inferred) AND INTERACTS WITH cobalt dichloride (ortholog) AND cyclosporin A (ortholog) AND dioxygen (ortholog); Uncharacterized protein [Source:UniProtKB/TrEMBL;Acc:D3ZZX5]
TC0300001322.rn.2	12.7	13.55	-1.81	0.0019	0.0348	LOC691083	hypothetical protein LOC691083
TC0400003807.rn.2	9.15	10	-1.81	0.0032	0.0487	Tspan9	tetraspanin 9
TC0200003850.rn.2	9.37	10.22	-1.81	0.0021	0.0362	B3galnt1	beta-1,3-N-acetylgalactosaminyltransferase 1 (globoside blood group)
TC1800000835.rn.2	6.16	7.01	-1.81	0.003	0.0458	Zbtb7c	zinc finger and BTB domain containing 7C
TC1100000629.rn.2	6.5	7.35	-1.81	0.0014	0.0286	Upk1b	uroplakin 1B
TC1400002125.rn.2	10.37	11.23	-1.81	0.0006	0.0165	Limk2	LIM domain kinase 2
TC1000000548.rn.2	7.69	8.55	-1.81	0.0027	0.0423	Col23a1	collagen, type XXIII, alpha 1
TC1400000202.rn.2	12.93	13.78	-1.81	0.001	0.0227	Antxr2	anthrax toxin receptor 2
TC0100006724.rn.2	8.81	9.67	-1.81	0.001	0.0219	Vkorc1	vitamin K epoxide reductase complex, subunit 1
TC0400003384.rn.2	8.23	9.09	-1.81	0.0016	0.0305	Magi1	membrane associated guanylate kinase, WW and PDZ domain containing 1
TC0300005009.rn.2	14.04	14.9	-1.82	0.0013	0.0267	Lama5	laminin, alpha 5
TC1500002166.rn.2	11.81	12.67	-1.82	0.0033	0.0496	Calm2	calmodulin 2 [Source:RGD Symbol;Acc:2258]; calmodulin 2
TC1300001439.rn.2	6.04	6.91	-1.82	0.0011	0.0236	Ppfia4; LOC685423	protein tyrosine phosphatase, receptor type, f polypeptide (PTPRF), interacting protein (liprin), alpha 4; FOUND IN cell surface (inferred) AND cytoplasm (inferred) AND INTERACTS WITH 2 6-dinitrotoluene AND ammonium chloride AND 4-nonylphenol (ortholog); hypothetical protein LOC685423protein tyrosine phosphatase, receptor type, f polypeptide (PTPRF), interacting protein (liprin), alpha 4
TC0900002365.rn.2	8.32	9.19	-1.82	0.003	0.0462	Pid1	phosphotyrosine interaction domain containing 1
TC0900000535.rn.2	14.29	15.16	-1.82	0.0007	0.0175	Il1r1	interleukin 1 receptor, type I
TC1300001231.rn.2	14.77	15.64	-1.82	0.002	0.035	LOC100361811	ENCODES a protein that exhibits structural constituent of ribosome (inferred) AND INVOLVED IN translation (inferred) AND FOUND IN ribosome (inferred)
TC1700001359.rn.2	11.06	11.93	-1.82	0.0017	0.0323	Sfxn1	sideroflexin 1
TC0300001714.rn.2	9.37	10.24	-1.82	0.0033	0.0492	Rps12l3	ribosomal protein S12-like 3
TC0200001962.rn.2	6.04	6.91	-1.83	0.0027	0.0428	Slc16a4	solute carrier family 16, member 4
TC0300002560.rn.2	13.95	14.82	-1.83	0.002	0.0351	Rps21	ribosomal protein S21
TC1100000224.rn.2	10.94	11.81	-1.83	0.0007	0.0176	Hunk	hormonally upregulated Neu-associated kinase
TC1900000819.rn.2	11.02	11.89	-1.83	0.0009	0.0215	LOC678766	null
TC0300000265.rn.2	6.22	7.09	-1.83	0.0011	0.0243	Eng	endoglin; ENCODES a protein that exhibits type II transforming growth factor beta receptor binding AND galactose binding (ortholog) AND glycosaminoglycan binding (ortholog) AND INVOLVED IN bone development AND cellular response to mechanical stimulus AND extracellular matrix constituent secretion AND PARTICIPATES IN hypoxia inducible factor pathway AND ASSOCIATED WITH Carcinoma Hepatocellular AND…
TC0100002660.rn.2	9.17	10.05	-1.83	0.0019	0.0341	Hsd3b7	hydroxy-delta-5-steroid dehydrogenase, 3 beta- and steroid delta-isomerase 7
TC1300001494.rn.2	3.98	4.85	-1.83	0.0009	0.021	Nr5a2	nuclear receptor subfamily 5, group A, member 2
TC0800000472.rn.2	9.21	10.09	-1.83	0.001	0.0226	LOC102549510	von Willebrand factor A domain-containing protein 5A-like
TC0700001313.rn.2	7.61	8.48	-1.83	0.0025	0.0411	LOC686432	hypothetical protein LOC686432
TC0200004816.rn.2	14.13	15.01	-1.83	0.0009	0.0203	Pdlim5	PDZ and LIM domain 5
TC2000001494.rn.2	12.27	13.14	-1.83	0.0006	0.0165	Dse	dermatan sulfate epimerase
TC0100001211.rn.2	10.83	11.71	-1.83	0.0026	0.0417	Zfp84	zinc finger protein 84
TC1000001595.rn.2	10.71	11.59	-1.83	0.0006	0.0153	Rara	retinoic acid receptor, alpha
TC0300002159.rn.2	11.88	12.75	-1.83	0.0014	0.0278	Myl9	myosin, light chain 9, regulatory
TC0500001090.rn.2	9.41	10.28	-1.83	0.0013	0.0267	Sgip1	SH3-domain GRB2-like (endophilin) interacting protein 1
TC1000000306.rn.2	10.69	11.56	-1.84	0.001	0.0223	Dusp1	dual specificity phosphatase 1
TC1900000926.rn.2	12.13	13	-1.84	0.0013	0.0269	Cmtm3	CKLF-like MARVEL transmembrane domain containing 3
TC0900000906.rn.2	7.48	8.36	-1.84	0.0012	0.0255	Stk36	serine/threonine kinase 36
TC1300001694.rn.2	13.06	13.94	-1.84	0.0012	0.0255	Soat1	sterol O-acyltransferase 1
TC1700001591.rn.2	11.68	12.56	-1.84	0.0019	0.0337	Bmp6	bone morphogenetic protein 6
TC0300001401.rn.2	10.92	11.8	-1.84	0.001	0.0225	LOC100363452	ribosomal protein S8-like [Source:RGD Symbol;Acc:2322993]; ENCODES a protein that exhibits structural constituent of ribosome (inferred) AND INVOLVED IN translation (inferred) AND FOUND IN ribosome (inferred) AND INTERACTS WITH 17beta-hydroxy-17-methylestra-4 9 11-trien-3-one (ortholog)
TC1200001057.rn.2	14.26	15.14	-1.84	0.0016	0.0301	Rpl21	ribosomal protein L21
TC0500003532.rn.2	6.84	7.72	-1.84	0.0009	0.021	LOC680700	similar to ribosomal protein L10a [Source:RGD Symbol;Acc:1588266]; similar to ribosomal protein L10a; ENCODES a protein that exhibits RNA binding (inferred) AND structural constituent of ribosome (inferred) AND INVOLVED IN translation (inferred) AND FOUND IN large ribosomal subunit (inferred) AND INTERACTS WITH 5-fluorouracil (ortholog) AND copper(2+) sulfate (ortholog) AND diarsenic trioxide (or…
TC1700001830.rn.2	11.55	12.44	-1.85	0.0028	0.0435	HIST1H2BQ; Hist1h2bo; LOC100910200	Histone H2B; histone cluster 1, H2bo; ENCODES a protein that exhibits DNA binding (inferred) AND protein heterodimerization activity (inferred) AND INVOLVED IN nucleosome assembly (inferred) AND FOUND IN nucleosome (inferred) AND nucleus (inferred) AND INTERACTS WITH (-)-demecolcine (ortholog) AND 17beta-estradiol (ortholog) AND 2 3 7 8-tetrachlorodibenzodioxine (ortholog)
TC0400003756.rn.2	10.26	11.15	-1.85	0.0028	0.0436	Ncapd2	Condensin complex subunit 1; non-SMC condensin I complex, subunit D2; PREDICTED: non-SMC condensin I complex, subunit D2 (Ncapd2), mRNA.
TC0300000442.rn.2	4.41	5.3	-1.85	0.0011	0.0235	LOC100911251	disks large homolog 5-like
TC1000001755.rn.2	11.18	12.07	-1.85	0.0029	0.0451	Mrc2	mannose receptor, C type 2
TC0100004710.rn.2	4.63	5.52	-1.85	0.0023	0.0381	Sbk1	SH3 domain binding kinase 1 [Source:RGD Symbol;Acc:628713]; ENCODES a protein that exhibits protein serine/threonine kinase activity AND INVOLVED IN brain development AND peptidyl-serine phosphorylation AND peptidyl-threonine phosphorylation AND FOUND IN cytoplasm (inferred) AND INTERACTS WITH ammonium chloride AND lead diacetate AND 17beta-estradiol (ortholog)
TC0900002689.rn.2	7.26	8.15	-1.85	0.0018	0.0334	Fam114a1l1	family with sequence similarity 114, member A1-like 1
TC0700002925.rn.2	14.33	15.22	-1.85	0.0027	0.0428	Lrp1	low density lipoprotein receptor-related protein 1
TC0X00001875.rn.2	10.51	11.4	-1.85	0.0009	0.021	Maged1	melanoma antigen, family D, 1
TC0900002375.rn.2	9.65	10.54	-1.85	0.0013	0.0263	Sp110	SP110 nuclear body protein
TC1400001938.rn.2	8.74	9.63	-1.85	0.0024	0.04	NONMMUG032391	Non-coding transcript identified by NONCODE: Sense No Exonic
TC0400000110.rn.2	8.71	9.61	-1.85	0.0014	0.0285	Cdk5	cyclin-dependent kinase 5
TC1300001455.rn.2	6.35	7.24	-1.85	0.0017	0.0317	Ptprv	protein tyrosine phosphatase, receptor type, V
TC1200000598.rn.2	7.3	8.19	-1.86	0.0029	0.0448	Pitpnm2	phosphatidylinositol transfer protein, membrane-associated 2
TC0300000278.rn.2	12.36	13.25	-1.86	0.0008	0.019	Angptl2	angiopoietin-like 2
TC1800001515.rn.2	7.53	8.42	-1.86	0.0018	0.0327	Ppargc1b	peroxisome proliferator-activated receptor gamma, coactivator 1 beta
TC0700003423.rn.2	12.68	13.57	-1.86	0.0006	0.0148	Rbfox2	RNA binding protein, fox-1 homolog (C. elegans) 2
TC0500001514.rn.2	10.43	11.33	-1.86	0.0006	0.015	A3galt2	alpha 1,3-galactosyltransferase 2
TC0X00002654.rn.2	17.49	18.38	-1.86	0.0026	0.0412	Bgn	biglycan
TC1700001463.rn.2	7.25	8.15	-1.86	0.0014	0.0282	Id4	inhibitor of DNA binding 4
TC0400000114.rn.2	6.05	6.94	-1.86	0.0006	0.0149	Kcnh2	potassium channel, voltage gated eag related subfamily H, member 2
TC0400002304.rn.2	13.23	14.13	-1.86	0.0019	0.0345	Sema3d	sema domain, immunoglobulin domain (Ig), short basic domain, secreted, (semaphorin) 3D
TC0300004036.rn.2	6.75	7.65	-1.86	0.0018	0.0325	Frmd5	FERM domain containing 5
TC1200000663.rn.2	11.13	12.03	-1.86	0.0005	0.0144	Aldh2	aldehyde dehydrogenase 2 family (mitochondrial)
TC0600001878.rn.2	3.39	4.29	-1.86	0.0006	0.0153	Epcam	epithelial cell adhesion molecule
TC0200003266.rn.2	9.5	10.4	-1.87	0.001	0.023	Fabp5	fatty acid binding protein 5, epidermal
TC0700003827.rn.2	11.17	12.07	-1.87	0.0014	0.0276	Vdr	vitamin D (1,25- dihydroxyvitamin D3) receptor
TC0800001372.rn.2	5.88	6.79	-1.87	0.0007	0.0166	Cep70	centrosomal protein 70
TC1500000841.rn.2	6.16	7.07	-1.87	0.0009	0.021	RGD1304929	similar to chromosome 13 open reading frame 18
TC0900000142.rn.2	7.09	8	-1.87	0.0014	0.0286	Daam2; LOC102550777; ENSRNOG00000023351	dishevelled associated activator of morphogenesis 2; ENCODES a protein that exhibits actin binding (inferred) AND Rho GTPase binding (inferred) AND INVOLVED IN determination of left/right symmetry (ortholog) AND PARTICIPATES IN Wnt signaling pathway AND INTERACTS WITH 2 3 7 8-tetrachlorodibenzodioxine (ortholog) AND 3 4-methylenedioxymethamphetamine (ortholog) AND arsenic atom (ortholog); unchara…
TC0100003230.rn.2	4.6	5.51	-1.88	0.0032	0.0483	Ms4a6b	membrane-spanning 4-domains, subfamily A, member 6B
TC0900001952.rn.2	10.59	11.5	-1.88	0.0006	0.0159	Sdpr	serum deprivation response
TC0X00001891.rn.2	9.79	10.7	-1.88	0.0007	0.0166	Zc4h2	zinc finger, C4H2 domain containing
TC1000003840.rn.2	6.92	7.83	-1.88	0.0021	0.036	Etv4	ets variant 4
TC1000002910.rn.2	7.04	7.95	-1.89	0.0017	0.0315	Zfp867	zinc finger protein 867
TC0700001013.rn.2	6.24	7.16	-1.89	0.0023	0.0382	Fzd6	frizzled class receptor 6
TC1000003817.rn.2	12.62	13.54	-1.89	0.0007	0.0166	Ptrf	polymerase I and transcript release factor
TC0400003178.rn.2	9.21	10.13	-1.89	0.0019	0.0337	Mthfd2	methylenetetrahydrofolate dehydrogenase (NADP+ dependent) 2, methenyltetrahydrofolate cyclohydrolase
TC0500000954.rn.2	12.82	13.74	-1.89	0.0007	0.0175	Mtap	methylthioadenosine phosphorylase
TC0300001675.rn.2	9.43	10.35	-1.89	0.0009	0.0209	Bcl2l11	BCL2-like 11 (apoptosis facilitator)
TC0700002464.rn.2	10.25	11.17	-1.89	0.0006	0.0155	Tmpo	thymopoietin
TC1000004225.rn.2	8.84	9.76	-1.89	0.0018	0.0336	Tbc1d16	TBC1 domain family, member 16
TC0100001657.rn.2	7.1	8.03	-1.89	0.0009	0.0206	Hmgn5b	high mobility group nucleosome binding domain 5B
TC0100000509.rn.2	10.56	11.48	-1.89	0.0005	0.0129	Igf2r	insulin-like growth factor 2 receptor
TC1000003226.rn.2	7.84	8.77	-1.9	0.0016	0.0303	Sgsm2	small G protein signaling modulator 2
TC0600002041.rn.2	12.11	13.03	-1.9	0.0022	0.0381	Seli	selenoprotein I
TC0700002544.rn.2	13.82	14.75	-1.9	0.0006	0.0156	Nudt4	nudix (nucleoside diphosphate linked moiety X)-type motif 4
TC0500001234.rn.2	8.47	9.4	-1.9	0.001	0.023	Stil	INVOLVED IN determination of left/right symmetry (ortholog) AND embryonic axis specification (ortholog) AND floor plate development (ortholog) AND PARTICIPATES IN Hedgehog signaling pathway AND ASSOCIATED WITH MICROCEPHALY 7 PRIMARY AUTOSOMAL RECESSIVE (ortholog) AND FOUND IN centrosome (ortholog) AND INTERACTS WITH 17alpha-ethynylestradiol (ortholog) AND 17beta-estradiol (ortholog) AND 2 3 7 8-t…
TC1300001074.rn.2	8.8	9.73	-1.9	0.0009	0.0215	Kcnh1	potassium channel, voltage gated eag related subfamily H, member 1
TC0300002017.rn.2	9.81	10.74	-1.9	0.0007	0.0172	Angpt4	angiopoietin 4
TC0500003754.rn.2	10.71	11.64	-1.9	0.0012	0.0255	Sesn2	sestrin 2
TC0800001293.rn.2	15.4	16.33	-1.91	0.0007	0.0169	Plod2	procollagen lysine, 2-oxoglutarate 5-dioxygenase 2
TC0X00002637.rn.2	13.04	13.97	-1.91	0.0014	0.0277	Rpl10	ribosomal protein L10
TC1700000647.rn.2	8.61	9.54	-1.91	0.0007	0.0174	Hist1h2an	histone cluster 1, H2an
TC1000000974.rn.2	10.19	11.12	-1.91	0.0005	0.0144	Eno3	enolase 3, beta, muscle
TC0700002661.rn.2	10.41	11.35	-1.91	0.0013	0.0267	Pawr	PRKC, apoptosis, WT1, regulator
TC0600003028.rn.2	7.12	8.05	-1.91	0.0007	0.0173	Ccdc88c	coiled-coil domain containing 88C
TC0400003968.rn.2	10.98	11.91	-1.91	0.0011	0.0234	Hist1h4b	histone cluster 1, H4b [Source:RGD Symbol;Acc:620814]
TC0500004085.rn.2	7.34	8.28	-1.91	0.0007	0.0175	Pik3cd	phosphatidylinositol-4,5-bisphosphate 3-kinase, catalytic subunit delta
TC0400000511.rn.2	6.43	7.37	-1.91	0.0013	0.0271	Fam71f1	family with sequence similarity 71, member F1
TC0100005865.rn.2	11.45	12.39	-1.91	0.0004	0.0121	Idh2	isocitrate dehydrogenase 2 (NADP+), mitochondrial
TC1000003702.rn.2	6.81	7.75	-1.92	0.0006	0.0155	Cacnb1	calcium channel, voltage-dependent, beta 1 subunit
TC0800003671.rn.2	9.97	10.9	-1.92	0.0008	0.0194	Rab3d	RAB3D, member RAS oncogene family
TC1800000603.rn.2	10.94	11.87	-1.92	0.0031	0.0472	RGD1309362	similar to interferon-inducible GTPase
TC0200004186.rn.2	8.69	9.63	-1.92	0.0028	0.0434	Cgn	cingulin
TC1400002344.rn.2	9.48	10.42	-1.92	0.0004	0.0123	Otx1	orthodenticle homeobox 1
TC0100003027.rn.2	7.04	7.98	-1.92	0.0005	0.0131	Rin1	Ras and Rab interactor 1
TC0600001773.rn.2	9.54	10.48	-1.92	0.0015	0.0295	Slc8a1	solute carrier family 8 (sodium/calcium exchanger), member 1
TC0800002258.rn.2	8.56	9.5	-1.92	0.001	0.0233	Slc37a2	solute carrier family 37 (glucose-6-phosphate transporter), member 2
TC0300001518.rn.2	10.62	11.57	-1.92	0.0005	0.0129	Nusap1	nucleolar and spindle associated protein 1
TC0900000220.rn.2	12.26	13.21	-1.93	0.0006	0.0157	Ptk7	protein tyrosine kinase 7
TC0800002881.rn.2	6.33	7.28	-1.93	0.0004	0.0117	Cgnl1	cingulin-like 1
TC0200002976.rn.2	13.17	14.11	-1.93	0.0015	0.0288	Nnt	nicotinamide nucleotide transhydrogenase
TC0200001865.rn.2	8.87	9.82	-1.93	0.0006	0.0162	Ngf	nerve growth factor (beta polypeptide)
TC1400002470.rn.2	9.06	10.01	-1.93	0.0004	0.0118	Nipsnap1	nipsnap homolog 1 (C. elegans)
TC0900001044.rn.2	9.13	10.08	-1.93	0.0012	0.0255	Armc9	armadillo repeat containing 9
TC0300003952.rn.2	12.53	13.48	-1.93	0.0005	0.0134	Gpr176	G protein-coupled receptor 176
TC0800001077.rn.2	9.59	10.54	-1.93	0.0017	0.0321	Pygo1	pygopus family PHD finger 1
TC0300005094.rn.2	14.32	15.27	-1.94	0.0007	0.0172	Aif1l	allograft inflammatory factor 1-like
TC0500002784.rn.2	6.27	7.22	-1.94	0.0013	0.0271	Klf4	Kruppel-like factor 4 (gut)
TC0800003109.rn.2	10.25	11.2	-1.94	0.0005	0.0145	Tbc1d2b	TBC1 domain family, member 2B
TC0200002935.rn.2	8.84	9.8	-1.94	0.0007	0.0172	Fst	follistatin; ENCODES a protein that exhibits heparan sulfate proteoglycan binding AND activin binding (ortholog) AND INVOLVED IN BMP signaling pathway (ortholog) AND female gonad development (ortholog) AND gamete generation (ortholog) AND PARTICIPATES IN Bone morphogenetic proteins signaling pathway AND transforming growth factor-beta superfamily mediated signaling pathway AND ASSOCIATED WITH Pol…
TC0X00001889.rn.2	9.93	10.88	-1.94	0.0003	0.01	Asb12	ankyrin repeat and SOCS box-containing 12
TC1600001956.rn.2	11.08	12.04	-1.94	0.0005	0.0142	Agpat5	1-acylglycerol-3-phosphate O-acyltransferase 5
TC1500002417.rn.2	9.53	10.48	-1.94	0.0018	0.0334	Rps7	ribosomal protein S7
TC0700002446.rn.2	5.22	6.17	-1.94	0.0011	0.0234	Nr1h4	nuclear receptor subfamily 1, group H, member 4
TC0100001438.rn.2	4.68	5.64	-1.94	0.0022	0.0377	Klk1c3	ENCODES a protein that exhibits serine-type endopeptidase activity (inferred) AND INVOLVED IN proteolysis (inferred) AND INTERACTS WITH (20S)-ginsenoside Rg3 (ortholog) AND 10H-phenothiazine (ortholog) AND 17alpha-ethynylestradiol (ortholog)
TC1700001962.rn.2	9.64	10.6	-1.94	0.0007	0.0174	Bambi	BMP and activin membrane-bound inhibitor
TC1900000743.rn.2	7.36	8.32	-1.94	0.0004	0.0115	Gse1	Gse1 coiled-coil protein [Source:RGD Symbol;Acc:1562686]; Protein Gse1; Gse1 coiled-coil protein; INTERACTS WITH 3H-1 2-dithiole-3-thione AND all-trans-retinoic acid AND dibutyl phthalate
TC0300003608.rn.2	4.22	5.18	-1.94	0.0012	0.0252	Olr704	olfactory receptor 704
TC0100001222.rn.2	9.69	10.65	-1.95	0.001	0.022	LOC102547059; ENSRNOG00000033571; Zfp568	Uncharacterized protein; zinc finger protein 420-like [Source:RGD Symbol;Acc:7510295]; zinc finger protein 420-like; Uncharacterized protein [Source:UniProtKB/TrEMBL;Acc:D4A3P6]; zinc finger protein 568
TC1000004355.rn.2	6.48	7.44	-1.95	0.0004	0.0115	XAF1	XIAP associated factor-1
TC0200003536.rn.2	5.82	6.78	-1.95	0.002	0.035	Nudt6	nudix (nucleoside diphosphate linked moiety X)-type motif 6
TC1300000349.rn.2	8.83	9.8	-1.95	0.0014	0.0286	Tmem9	transmembrane protein 9
TC0700000315.rn.2	5.78	6.75	-1.95	0.0003	0.0101	Vom1r107	vomeronasal 1 receptor 107
TC0200000796.rn.2	9.97	10.94	-1.95	0.0017	0.0319	Tpd52	tumor protein D52
TC1000000501.rn.2	5.23	6.2	-1.96	0.0007	0.0168	Flt4	fms-related tyrosine kinase 4
TC1300001380.rn.2	10.73	11.7	-1.96	0.0008	0.0192	Ikbke	inhibitor of kappa light polypeptide gene enhancer in B-cells, kinase epsilon
TC1200001311.rn.2	8.37	9.34	-1.96	0.0006	0.0155	Cldn15	claudin 15
TC0X00001465.rn.2	10.31	11.28	-1.96	0.0009	0.0206	Srpx	sushi-repeat-containing protein, X-linked
TC1000001298.rn.2	8	8.97	-1.96	0.0012	0.0255	Ppm1d	protein phosphatase, Mg2+/Mn2+ dependent, 1D
TC0100000644.rn.2	8.72	9.69	-1.96	0.0007	0.0179	LOC100365363; KRAB.53; ENSRNOG00000011312	Uncharacterized protein; ENCODES a protein that exhibits pheromone receptor activity (inferred) AND INVOLVED IN G-protein coupled receptor signaling pathway (inferred) AND FOUND IN integral component of membrane (inferred) AND INTERACTS WITH arsenic atom (ortholog) AND arsenite(3-) (ortholog) AND benzo[a]pyrene (ortholog); Chalmel, et. al. AceView Annotation KRAB.53.aSep08; Uncharacterized protei…
TC0800001168.rn.2	9.86	10.83	-1.96	0.0013	0.0263	Cd109	CD109 molecule
TC0100008068.rn.2	6.81	7.79	-1.96	0.0008	0.0199	Tmem223	transmembrane protein 223
TC1000003239.rn.2	9.4	10.38	-1.97	0.0012	0.0251	Rpa1	replication protein A1
TC0200001444.rn.2	11	11.98	-1.97	0.0004	0.0115	Pdgfc	platelet derived growth factor C
TC0500000003.rn.2	13.45	14.43	-1.97	0.0007	0.0167	LOC100911813; LOC102550397	sperm motility kinase X-like; zinc finger protein 709-like
TC1300001786.rn.2	13.16	14.14	-1.97	0.0017	0.0321	Prrx1	paired related homeobox 1
TC1500001412.rn.2	7.43	8.41	-1.97	0.0006	0.0163	Kctd6	potassium channel tetramerization domain containing 6
TC0800003587.rn.2	6.25	7.23	-1.97	0.0004	0.0118	Hhatl	hedgehog acyltransferase-like
TC0100004688.rn.2	6.67	7.65	-1.97	0.0016	0.0313	Zfp606	zinc finger protein 606
TC1100001014.rn.2	9.92	10.9	-1.98	0.0011	0.0243	Scarf2	scavenger receptor class F, member 2
TC0600001430.rn.2	6.89	7.87	-1.98	0.0007	0.0174	Bdkrb1	bradykinin receptor B1
TC0300003966.rn.2	9.72	10.7	-1.98	0.0018	0.0331	RGD1565536; ENSRNOG00000028910	similar to hypothetical protein [Source:RGD Symbol;Acc:1565536]; similar to hypothetical protein; Uncharacterized protein [Source:UniProtKB/TrEMBL;Acc:D3ZKN0]
TC1300001537.rn.2	9.42	10.41	-1.98	0.0004	0.0115	Cfh	complement factor H
TC1000001061.rn.2	9.18	10.17	-1.98	0.0009	0.0204	Smg6	SMG6 nonsense mediated mRNA decay factor
TC1000003948.rn.2	9.94	10.92	-1.98	0.0017	0.0325	Smarcd2	SWI/SNF related, matrix associated, actin dependent regulator of chromatin, subfamily d, member 2
TC0200002442.rn.2	5.86	6.85	-1.98	0.0013	0.0268	Cryz	crystallin, zeta (quinone reductase)
TC0100003034.rn.2	6.43	7.42	-1.98	0.0004	0.0123	Rin1	Ras and Rab interactor 1
TC0800000956.rn.2	9.38	10.37	-1.98	0.0003	0.0107	Ns5atp9	NS5A (hepatitis C virus) transactivated protein 9
TC0300004630.rn.2	13.63	14.62	-1.98	0.0013	0.0271	Tgm2	transglutaminase 2
TC0900002338.rn.2	9.24	10.23	-1.99	0.0004	0.0118	Irs1	insulin receptor substrate 1
TC1300000308.rn.2	3.68	4.66	-1.99	0.0027	0.0431	LOC289035	similar to UDP-N-acetylglucosamine:a-1,3-D-mannoside beta-1,4-N-acetylgluco; ENCODES a protein that exhibits transferase activity transferring hexosyl groups (inferred) AND INVOLVED IN carbohydrate metabolic process (inferred) AND FOUND IN membrane (inferred); similar to UDP-N-acetylglucosamine:a-1,3-D-mannoside beta-1,4-N-acetylgluco (LOC289035), mRNA.
TC0200003368.rn.2	6.77	7.76	-1.99	0.0024	0.04	Naaladl2	N-acetylated alpha-linked acidic dipeptidase-like 2
TC1700001531.rn.2	8.37	9.36	-1.99	0.0005	0.0135	Gcnt2	glucosaminyl (N-acetyl) transferase 2, I-branching enzyme
TC0900001972.rn.2	11.24	12.23	-1.99	0.0013	0.0264	Stk17b	serine/threonine kinase 17b
TC0300002372.rn.2	5.66	6.65	-1.99	0.0004	0.0122	Cebpb	CCAAT/enhancer binding protein (C/EBP), beta
TC1700002211.rn.2	7.88	8.87	-1.99	0.0006	0.015	Phyh	phytanoyl-CoA 2-hydroxylase
TC1300001255.rn.2	8.04	9.04	-2	0.0005	0.0127	Inhbb	inhibin beta-B
TC0400002911.rn.2	9.09	10.09	-2	0.0004	0.0112	Hoxa11; LOC100909714	homeobox A11; ENCODES a protein that exhibits histone deacetylase binding (ortholog) AND RNA polymerase II core promoter proximal region sequence-specific DNA binding (ortholog) AND RNA polymerase II core promoter proximal region sequence-specific DNA binding transcription factor activity involved in positive regulation of transcription (ortholog) AND INVOLVED IN anterior/posterior pattern specif…
TC1700000560.rn.2	13.97	14.97	-2	0.0005	0.0146	Sox4	SRY box 4
TC0500002698.rn.2	10.57	11.57	-2	0.0005	0.0127	Alg2	ALG2, alpha-1,3/1,6-mannosyltransferase
TC0100002769.rn.2	6	7	-2.01	0.0027	0.0429	Fank1	fibronectin type 3 and ankyrin repeat domains 1
TC0100002262.rn.2	5.28	6.29	-2.01	0.0011	0.0236	Olr161; LOC100910670	olfactory receptor 161; olfactory receptor 161 (Olr161), mRNA; ENCODES a protein that exhibits G-protein coupled receptor activity (inferred) AND olfactory receptor activity (inferred) AND INVOLVED IN detection of chemical stimulus involved in sensory perception of smell (inferred) AND G-protein coupled receptor signaling pathway (inferred) AND FOUND IN integral component of membrane (inferred) A…
TC0200000390.rn.2	14.25	15.25	-2.01	0.0003	0.0101	Il6st	interleukin 6 signal transducer
TC0X00002347.rn.2	3.91	4.92	-2.01	0.0021	0.0358	Gm14569; RGD1561445	predicted gene 14569 [Source:MGI Symbol;Acc:MGI:3705243]; similar to novel protein
TC0100002137.rn.2	11.75	12.75	-2.01	0.0004	0.0115	P4ha3	prolyl 4-hydroxylase, alpha polypeptide III
TC1700001533.rn.2	10.71	11.72	-2.01	0.0006	0.0162	Gcnt2	glucosaminyl (N-acetyl) transferase 2, I-branching enzyme
TC0100005786.rn.2	11.8	12.81	-2.01	0.0004	0.0121	Slco3a1	solute carrier organic anion transporter family, member 3a1
TC0100008139.rn.2	9.92	10.93	-2.01	0.0014	0.0285	Ifitm2	interferon induced transmembrane protein 2
TC1600001757.rn.2	10.85	11.86	-2.02	0.0005	0.0142	Mfhas1	malignant fibrous histiocytoma amplified sequence 1
TC0300003698.rn.2	13.59	14.6	-2.02	0.0003	0.0093	Tspan18	tetraspanin 18
TC0600002032.rn.2	12.11	13.13	-2.02	0.0007	0.018	Slc35f6	solute carrier family 35, member F6
TC1200001335.rn.2	15.92	16.93	-2.02	0.0003	0.0106	Upk3b	uroplakin 3B
TC1400001423.rn.2	5.93	6.95	-2.02	0.0012	0.0255	Bmp3	bone morphogenetic protein 3
TC1800001333.rn.2	11.62	12.63	-2.02	0.0003	0.0096	Mcc	mutated in colorectal cancers
TC0800000831.rn.2	8.98	10	-2.03	0.0002	0.0086	Hcn4	hyperpolarization activated cyclic nucleotide-gated potassium channel 4
TC0500004042.rn.2	8.45	9.47	-2.03	0.0003	0.0095	Draxin	dorsal inhibitory axon guidance protein
TC0200001769.rn.2	12.57	13.59	-2.03	0.0005	0.0142	Lix1l	Lix1-like
TC1000000595.rn.2	9.29	10.31	-2.03	0.0004	0.0119	P4ha2	prolyl 4-hydroxylase, alpha polypeptide II
TC0200001019.rn.2	10.71	11.73	-2.03	0.0002	0.0078	Fgf2	fibroblast growth factor 2
TC0900001046.rn.2	6.38	7.4	-2.03	0.0005	0.0139	B3gnt7	UDP-GlcNAc:betaGal beta-1,3-N-acetylglucosaminyltransferase 7
TC0200001618.rn.2	12.06	13.08	-2.03	0.0003	0.0096	S100a4	S100 calcium-binding protein A4
TC0X00001149.rn.2	4.37	5.39	-2.03	0.0012	0.0251	Rab33a	RAB33A, member RAS oncogene family
TC0100003129.rn.2	8.33	9.35	-2.03	0.0008	0.0185	LOC102552640; Rcor2	REST corepressor 2-like; REST corepressor 2
TC0X00000908.rn.2	9.61	10.64	-2.03	0.0002	0.0077	Ngfrap1	nerve growth factor receptor (TNFRSF16) associated protein 1
TC0100002680.rn.2	12.24	13.27	-2.04	0.0003	0.0089	Tgfb1i1	transforming growth factor beta 1 induced transcript 1
TC0300000974.rn.2	5.22	6.25	-2.04	0.0021	0.0365	Ube2l6	ubiquitin-conjugating enzyme E2L 6
TC0500000528.rn.2	10.8	11.83	-2.04	0.0003	0.0095	Car9	carbonic anhydrase 9
TC0400002067.rn.2	7.92	8.95	-2.04	0.0003	0.0094	Arntl2	aryl hydrocarbon receptor nuclear translocator-like 2
TC0800003558.rn.2	5.64	6.67	-2.05	0.0003	0.0107	Xirp1	xin actin-binding repeat containing 1
TC1100000665.rn.2	9.04	10.07	-2.05	0.0004	0.0126	Gtf2e1	general transcription factor IIE, polypeptide 1, alpha
TC1100001748.rn.2	8.58	9.61	-2.05	0.0031	0.0472	Tnk2	tyrosine kinase, non-receptor, 2
TC0700003468.rn.2	5.35	6.38	-2.05	0.001	0.0226	Elfn2	extracellular leucine-rich repeat and fibronectin type III domain containing 2
TC0500000794.rn.2	8.36	9.39	-2.05	0.0002	0.0077	Pappa	pregnancy-associated plasma protein A
TC1100001669.rn.2	6.35	7.38	-2.05	0.0004	0.0117	Hgd	homogentisate 1, 2-dioxygenase
TC0800003046.rn.2	9.24	10.27	-2.05	0.0004	0.0124	Fam46a	family with sequence similarity 46, member A
TC0400003262.rn.2	15.55	16.59	-2.05	0.0018	0.0329	Antxr1	anthrax toxin receptor 1
TC0900001455.rn.2	5.96	7	-2.05	0.0008	0.0187	Clpp	caseinolytic mitochondrial matrix peptidase proteolytic subunit [Source:RGD Symbol;Acc:1588583]; ENCODES a protein that exhibits identical protein binding AND serine-type endopeptidase activity (ortholog) AND INVOLVED IN protein homooligomerization AND proteolysis involved in cellular protein catabolic process (ortholog) AND ASSOCIATED WITH PERRAULT SYNDROME 3 (ortholog) AND FOUND IN mitochondrio…
TC0700003802.rn.2	5.86	6.9	-2.05	0.0005	0.0143	Slc38a1	solute carrier family 38, member 1
TC1000001481.rn.2	9.92	10.96	-2.06	0.0012	0.0256	Phospho1	phosphatase, orphan 1
TC0800002375.rn.2	9.05	10.09	-2.06	0.0007	0.0173	Oaf	out at first homolog
TC0300004218.rn.2	7.18	8.22	-2.06	0.0002	0.0074	Prokr2	prokineticin receptor 2
TC0X00000125.rn.2	10.62	11.67	-2.06	0.0003	0.01	Rbm3	RNA binding motif (RNP1, RRM) protein 3
TC1000002803.rn.2	7.35	8.39	-2.06	0.0003	0.0106	Pdlim4	PDZ and LIM domain 4
TC1600001529.rn.2	4.34	5.38	-2.06	0.0012	0.0253	Aadat	aminoadipate aminotransferase
TC0800003041.rn.2	6.77	7.82	-2.07	0.0008	0.0183	Elovl4	ELOVL fatty acid elongase 4
TC0400004065.rn.2	8.93	9.99	-2.07	0.0006	0.0161	Bcat1	branched chain amino acid transaminase 1, cytosolic
TC1300001949.rn.2	6.18	7.23	-2.07	0.0004	0.0112	Igsf9	immunoglobulin superfamily, member 9
TC1500000759.rn.2	14.8	15.86	-2.07	0.0003	0.0098	Loxl2	lysyl oxidase-like 2
TC1500000461.rn.2	15.44	16.5	-2.07	0.0007	0.0175	Mmp14	matrix metallopeptidase 14 (membrane-inserted)
TC1500000581.rn.2	7.85	8.91	-2.08	0.0014	0.028	Fgf9	fibroblast growth factor 9
TC0600002326.rn.2	8.41	9.47	-2.08	0.0003	0.0106	Ahr	aryl hydrocarbon receptor
TC0700003513.rn.2	9.55	10.6	-2.08	0.0006	0.0157	Cbx6	chromobox homolog 6
TC0700002927.rn.2	9.39	10.45	-2.09	0.0016	0.0303	Nab2	Ngfi-A binding protein 2
TC1500000732.rn.2	8.63	9.7	-2.09	0.0002	0.0065	Zfp395	zinc finger protein 395
TC0700001598.rn.2	11.56	12.63	-2.09	0.0002	0.0068	Gramd4	GRAM domain containing 4
TC0800002449.rn.2	14.03	15.1	-2.09	0.0003	0.0087	Tagln	transgelin
TC0900001922.rn.2	12.43	13.49	-2.1	0.0003	0.0107	Col5a2	collagen, type V, alpha 2
TC1100000697.rn.2	9.39	10.46	-2.1	0.0006	0.0155	LOC100911928	Protein LOC100911928; INTERACTS WITH cobalt dichloride (ortholog) AND genistein (ortholog) AND lithium chloride (ortholog)
TC0500003938.rn.2	6.38	7.45	-2.1	0.0005	0.0136	Arhgef10l	Rho guanine nucleotide exchange factor (GEF) 10-like [Source:RGD Symbol;Acc:1585585]; Rho guanine nucleotide exchange factor (GEF) 10-like; ENCODES a protein that exhibits Rho GTPase activator activity (ortholog) AND INVOLVED IN positive regulation of Rho GTPase activity (ortholog) AND positive regulation of stress fiber assembly (ortholog) AND SREBP signaling pathway (ortholog) AND FOUND IN cyto…
TC0X00000608.rn.2	8.55	9.62	-2.1	0.0003	0.0096	Dlg3	discs, large homolog 3 (Drosophila)
TC0100001251.rn.2	8.85	9.92	-2.1	0.0002	0.0085	Hspb6	heat shock protein, alpha-crystallin-related, B6
TC1600001811.rn.2	9.16	10.23	-2.1	0.0021	0.0359	Fut10	fucosyltransferase 10
TC0300001202.rn.2	8.09	9.16	-2.1	0.0012	0.0255	Tp53i11	tumor protein p53 inducible protein 11
TC0400002530.rn.2	7.38	8.45	-2.11	0.0025	0.0406	Aass	aminoadipate-semialdehyde synthase
TC0700003751.rn.2	13.39	14.47	-2.12	0.0002	0.0073	Prickle1	prickle homolog 1
TC0100001960.rn.2	3.68	4.77	-2.12	0.0007	0.0175	Olr23	olfactory receptor 23
TC0600001647.rn.2	8.8	9.89	-2.12	0.0007	0.0181	Crip2	cysteine-rich protein 2
TC1300001885.rn.2	8.27	9.36	-2.12	0.0003	0.0087	Nos1ap	nitric oxide synthase 1 (neuronal) adaptor protein
TC0500001658.rn.2	9.72	10.8	-2.12	0.0002	0.0082	Stmn1	stathmin 1
TC1000004193.rn.2	11.61	12.7	-2.13	0.0015	0.0295	Tk1	thymidine kinase 1, soluble
TC1000004345.rn.2	7.79	8.88	-2.13	0.0003	0.0091	Trim16	tripartite motif-containing 16
TC0300003749.rn.2	7.47	8.55	-2.13	0.0008	0.0187	Prr5l	proline rich 5 like
TC0500003916.rn.2	11.76	12.85	-2.13	0.0003	0.0096	Nbl1	neuroblastoma 1, DAN family BMP antagonist
TC0700002719.rn.2	7.5	8.59	-2.13	0.0004	0.0117	Tmem19	transmembrane protein 19
TC1000001249.rn.2	7.44	8.53	-2.13	0.0004	0.0119	Slfn4	schlafen 4
TC1300000239.rn.2	4.54	5.64	-2.13	0.0005	0.0127	Slc26a9	solute carrier family 26 (anion exchanger), member 9
TC0200001748.rn.2	9.94	11.03	-2.13	0.0004	0.0115	Hist2h2ab	histone cluster 2, H2ab
TC0100007696.rn.2	5.88	6.97	-2.14	0.0005	0.0136	Pik3ap1	phosphoinositide-3-kinase adaptor protein 1
TC0100007839.rn.2	7.85	8.94	-2.14	0.0002	0.0073	Calhm2	calcium homeostasis modulator 2
TC0500000330.rn.2	7.77	8.87	-2.14	0.0004	0.0113	Mms22l	MMS22-like, DNA repair protein
TC0X00001634.rn.2	12.14	13.24	-2.14	0.0001	0.0059	Figf	c-fos induced growth factor
TC0300000805.rn.2	11.76	12.86	-2.14	0.0005	0.0145	Dlx1	distal-less homeobox 1
TC1900000708.rn.2	7.24	8.34	-2.15	0.0004	0.0126	Osgin1	oxidative stress induced growth inhibitor 1
TC0100004715.rn.2	7.83	8.93	-2.15	0.0006	0.0148	LOC100911224	zinc finger protein interacting with ribonucleoprotein K-like [Source:RGD Symbol;Acc:6494420]; ENCODES a protein that exhibits metal ion binding (inferred) AND nucleic acid binding (inferred) AND INVOLVED IN regulation of transcription DNA-templated (inferred) AND FOUND IN intracellular (inferred) AND INTERACTS WITH arsenite(3-) (ortholog) AND choline (ortholog) AND folic acid (ortholog)
TC0400001495.rn.2	7.55	8.65	-2.15	0.0003	0.0091	Gxylt2	glucoside xylosyltransferase 2
TC0400001780.rn.2	7.24	8.34	-2.15	0.0003	0.0102	Pianp	PILR alpha associated neural protein
TC0100000484.rn.2	8.78	9.88	-2.15	0.0008	0.0184	Synj2	synaptojanin 2
TC0100008151.rn.2	10.55	11.66	-2.16	0.0002	0.0083	Prdx5	peroxiredoxin 5
TC0800003556.rn.2	8.12	9.23	-2.16	0.0003	0.0087	Csrnp1	cysteine-serine-rich nuclear protein 1
TC0100001485.rn.2	9.75	10.86	-2.16	0.0022	0.0378	Tead2	TEA domain family member 2
TC1600001155.rn.2	11.72	12.83	-2.16	0.0002	0.0078	Prkcd	protein kinase C, delta
TC1400002320.rn.2	10.13	11.24	-2.17	0.0019	0.0337	Slc1a4	solute carrier family 1 (glutamate/neutral amino acid transporter), member 4
TC1800000420.rn.2	5.66	6.77	-2.17	0.0004	0.0112	Sh3rf2	SH3 domain containing ring finger 2
TC0500002556.rn.2	9.58	10.7	-2.17	0.0006	0.0151	B4galt1	UDP-Gal:betaGlcNAc beta 1,4- galactosyltransferase, polypeptide 1
TC1700002371.rn.2	12.83	13.95	-2.17	0.0016	0.0302	Lyst	lysosomal trafficking regulator
TC1200000147.rn.2	6.82	7.94	-2.17	0.0016	0.0304	Slc46a3	solute carrier family 46, member 3
TC0700002423.rn.2	9.57	10.69	-2.18	0.0023	0.0384	Parpbp	PARP1 binding protein
TC0100003399.rn.2	14.33	15.45	-2.18	0.0001	0.0058	Dock8	dedicator of cytokinesis 8
TC0100002508.rn.2	10.52	11.64	-2.18	0.0002	0.0075	Eef2k	eukaryotic elongation factor-2 kinase
TC1100002040.rn.2	13.15	14.27	-2.18	0.0002	0.0067	Snai2	snail family zinc finger 2
TC0100005375.rn.2	11.74	12.87	-2.19	0.0004	0.0116	Rcn3	reticulocalbin 3, EF-hand calcium binding domain
TC1400001800.rn.2	9.79	10.92	-2.19	0.0003	0.009	Pgm2	phosphoglucomutase 2
TC0900000782.rn.2	12.73	13.86	-2.2	0.0004	0.0121	Nrp2	neuropilin 2
TC0200002135.rn.2	7.74	8.88	-2.2	0.0002	0.0072	Arsj	arylsulfatase family, member J
TC1800001592.rn.2	8.08	9.22	-2.2	0.0011	0.0235	Ccbe1	collagen and calcium binding EGF domains 1
TC1000001908.rn.2	5.79	6.93	-2.2	0.0002	0.0073	Gprc5c	G protein-coupled receptor, class C, group 5, member C
TC1800000384.rn.2	8.54	9.69	-2.21	0.0002	0.0083	Fgf1	fibroblast growth factor 1 (acidic)
TC0800001498.rn.2	6.64	7.78	-2.21	0.0013	0.0272	Cish	cytokine inducible SH2-containing protein
TC0500003373.rn.2	6.78	7.92	-2.21	0.0002	0.0073	Skint10	selection and upkeep of intraepithelial T cells 10 [Source:RGD Symbol;Acc:1587504]
TC1900001629.rn.2	7.22	8.36	-2.21	0.0003	0.0098	Cyba	cytochrome b-245, alpha polypeptide
TC0600002364.rn.2	6.17	7.32	-2.22	0.0003	0.0091	Scin	scinderin
TC0100001041.rn.2	9.66	10.81	-2.22	0.0002	0.0074	Plaur	plasminogen activator, urokinase receptor
TC0900001709.rn.2	9.78	10.93	-2.22	0.0004	0.0115	GSTA1; LOC102550391	Glutathione S-transferase; glutathione S-transferase alpha-3-like
TC0400002848.rn.2	6.91	8.06	-2.22	0.0002	0.0083	Tmem176b	transmembrane protein 176B
TC0800003142.rn.2	12.04	13.19	-2.22	0.0006	0.0149	RGD1309079	similar to Ab2-095
TC1800000605.rn.2	11.69	12.85	-2.23	0.0001	0.0058	RGD1309362	similar to interferon-inducible GTPase
TC0100004861.rn.2	11.49	12.65	-2.23	0.0002	0.0065	Ehd2	EH-domain containing 2
TC0700000324.rn.2	6.32	7.48	-2.24	0.0025	0.041	Myo1f	myosin IF
TC0500001132.rn.2	11.3	12.46	-2.24	0.0007	0.0173	Ssbp3	single stranded DNA binding protein 3; ENCODES a protein that exhibits single-stranded DNA binding (inferred) AND INVOLVED IN head development (ortholog) AND head morphogenesis (ortholog) AND hematopoietic progenitor cell differentiation (ortholog) AND FOUND IN protein complex (ortholog) AND INTERACTS WITH 2 3 7 8-tetrachlorodibenzodioxine AND 2 4-dinitrotoluene AND PhIP; Single-stranded DNA-bind…
TC0800000031.rn.2	5.85	7.02	-2.24	0.0003	0.0096	Pdgfd	platelet derived growth factor D
TC0500000627.rn.2	8.6	9.76	-2.24	0.0002	0.0078	Col15a1	collagen, type XV, alpha 1 [Source:RGD Symbol;Acc:1310820]; ENCODES a protein that exhibits structural molecule activity (inferred) AND INVOLVED IN cell adhesion (inferred) AND PARTICIPATES IN syndecan signaling pathway AND FOUND IN basement membrane (ortholog) AND extracellular matrix (ortholog) AND extracellular space (ortholog) AND INTERACTS WITH 2 3 7 8-tetrachlorodibenzodioxine AND cocaine A…
TC1200000994.rn.2	9.75	10.92	-2.24	0.0001	0.0058	Medag	mesenteric estrogen-dependent adipogenesis
TC0100001495.rn.2	10.94	12.11	-2.25	0.0003	0.0095	Gys1	glycogen synthase 1, muscle
TC0500003943.rn.2	6.66	7.84	-2.25	0.0003	0.0101	Padi3	peptidyl arginine deiminase, type III
TC1000000614.rn.2	10.99	12.17	-2.26	0.0003	0.01	Gpx3	glutathione peroxidase 3
TSUnmapped00000028.rn.2	8.79	9.97	-2.26	0.0018	0.0336	Mmp11	matrix metallopeptidase 11
TC0700003610.rn.2	5.68	6.86	-2.26	0.0002	0.0077	RGD1566029	Protein RGD1566029; Similar to mKIAA1644 protein (Predicted); INTERACTS WITH benzo[a]pyrene (ortholog) AND valproic acid (ortholog); similar to mKIAA1644 protein
TC1300001434.rn.2	7.27	8.45	-2.26	0.003	0.0455	Btg2	BTG family, member 2
TC0800000002.rn.2	11.44	12.62	-2.27	0.0001	0.0048	Gucy1a2	guanylate cyclase 1, soluble, alpha 2; ENCODES a protein that exhibits guanylate cyclase activity AND INVOLVED IN positive regulation of cGMP biosynthetic process (ortholog) AND PARTICIPATES IN long term depression AND purine metabolic pathway AND FOUND IN cytosol (inferred) AND INTERACTS WITH ammonium chloride AND cadmium dichloride AND 2 3 7 8-tetrachlorodibenzodioxine (ortholog)
TC0500001917.rn.2	6.74	7.93	-2.27	0.0004	0.0116	Casz1	castor zinc finger 1
TC1300002245.rn.2	13.61	14.8	-2.27	0.0001	0.0048	Hsd11b1	hydroxysteroid 11-beta dehydrogenase 1
TC1500000508.rn.2	8.28	9.47	-2.28	0.0002	0.0064	Pck2	phosphoenolpyruvate carboxykinase 2 (mitochondrial)
TC1200000276.rn.2	11.05	12.24	-2.28	0.0002	0.0071	Ttyh3	tweety family member 3
TC1400001447.rn.2	8.32	9.52	-2.28	8.67e-05	0.0043	Fras1	Fraser extracellular matrix complex subunit 1
TC0200002668.rn.2	14.52	15.72	-2.29	8.73e-05	0.0043	F2r	coagulation factor II (thrombin) receptor
TC0200004453.rn.2	9.94	11.14	-2.29	0.0002	0.0062	Gstm2	glutathione S-transferase mu 2
TC0300001589.rn.2	12.73	13.93	-2.29	0.0003	0.0097	Duox1	dual oxidase 1
TC1600001051.rn.2	12.27	13.47	-2.3	7.46e-05	0.0038	Efnb2	ephrin B2
TC0700001579.rn.2	11.26	12.46	-2.31	6.17e-05	0.0034	Fbln1; LOC100362423	fibulin 1; Fbln1 protein-like; ENCODES a protein that exhibits peptidase activator activity (ortholog) AND INVOLVED IN embryo implantation AND extracellular matrix organization (ortholog) AND positive regulation of peptidase activity (ortholog) AND ASSOCIATED WITH Myocardial Ischemia AND Synpolydactyly 2 (ortholog) AND FOUND IN basement membrane (ortholog) AND extracellular matrix (ortholog) AND …
TC0600002823.rn.2	10.19	11.4	-2.31	7.22e-05	0.0038	Dpf3	D4, zinc and double PHD fingers, family 3; ENCODES a protein that exhibits metal ion binding (inferred) AND INVOLVED IN nervous system development (ortholog) AND PARTICIPATES IN SWI/SNF family mediated chromatin remodeling pathway AND FOUND IN nBAF complex (ortholog) AND INTERACTS WITH 2 2' 5 5'-tetrachlorobiphenyl AND 17alpha-ethynylestradiol (ortholog) AND 2 3 7 8-tetrachlorodibenzodioxine (ort…
TC1500000195.rn.2	9.01	10.22	-2.31	0.0003	0.0106	Rcor2; Rcor2l1	REST corepressor 2 [Source:RGD Symbol;Acc:1359467]; ENCODES a protein that exhibits sequence-specific DNA binding transcription factor activity (ortholog) AND transcription corepressor activity (ortholog) AND INVOLVED IN negative regulation of transcription DNA-templated AND FOUND IN chromatin AND nucleus (ortholog) AND transcription factor complex (ortholog) AND INTERACTS WITH 4-amino-2 6-dinitr…
TC0100007596.rn.2	6.34	7.55	-2.32	8.17e-05	0.0041	Ifit1lb	Protein Ifit1lb; interferon-induced protein with tetratricopeptide repeats 1-like B; PARTICIPATES IN hepatitis C virus infection pathway AND INTERACTS WITH (-)-demecolcine (ortholog) AND (-)-epigallocatechin 3-gallate (ortholog) AND 17beta-estradiol (ortholog)
TC0100000973.rn.2	3.48	4.7	-2.32	0.0002	0.0073	Pglyrp1	peptidoglycan recognition protein 1
TC0200004523.rn.2	4.34	5.55	-2.32	0.001	0.0223	S1pr1	sphingosine-1-phosphate receptor 1
TC0100002921.rn.2	6.91	8.13	-2.33	0.0005	0.0132	Lsp1	lymphocyte-specific protein 1
TC0200001120.rn.2	6.67	7.89	-2.33	0.0001	0.0059	Dusp14l1	dual specificity phosphatase 14-like 1 [Source:RGD Symbol;Acc:1590821]; ENCODES a protein that exhibits MAP kinase tyrosine/serine/threonine phosphatase activity (inferred) AND protein tyrosine phosphatase activity (inferred) AND INVOLVED IN inactivation of MAPK activity (inferred) AND INTERACTS WITH (S)-colchicine (ortholog) AND 3-methylcholanthrene (ortholog) AND 5-fluorouracil (ortholog)
TC0200002319.rn.2	8.99	10.21	-2.33	0.0002	0.0064	Gbp2	guanylate binding protein 2, interferon-inducible
TC0400002332.rn.2	3.19	4.41	-2.34	0.0004	0.0117	LOC499995	similar to CD2-associated protein
TC0200000261.rn.2	8.23	9.46	-2.35	6.4e-05	0.0035	Serf1	small EDRK-rich factor 1 [Source:RGD Symbol;Acc:1565105]; INTERACTS WITH 17alpha-ethynylestradiol (ortholog) AND 2 3 7 8-tetrachlorodibenzodioxine (ortholog) AND 4 4'-diaminodiphenylmethane (ortholog); small EDRK-rich factor 1; PREDICTED: small EDRK-rich factor 1 (Serf1), mRNA.
TC0200000302.rn.2	12.55	13.78	-2.35	0.0001	0.0051	Adamts6	ADAM metallopeptidase with thrombospondin type 1 motif, 6
TC2000001601.rn.2	7.04	8.28	-2.36	0.0016	0.0305	Fam184a	family with sequence similarity 184, member A
TC0800001902.rn.2	6.15	7.39	-2.36	0.0002	0.0083	Cep126	centrosomal protein 126kDa
TC0300003287.rn.2	10.05	11.29	-2.36	0.0001	0.0049	Dlx2	distal-less homeobox 2
TC0500000338.rn.2	5.4	6.64	-2.37	0.0002	0.0073	Gpr63	G protein-coupled receptor 63
TC0200004707.rn.2	12.08	13.33	-2.37	0.0002	0.0066	Sgms2	sphingomyelin synthase 2
TC0X00001325.rn.2	6.2	7.45	-2.38	0.0011	0.0249	Fam122b	family with sequence similarity 122B
TC1200000823.rn.2	7.43	8.68	-2.38	0.0001	0.0055	Cmklr1	chemokine-like receptor 1
TC1200000400.rn.2	10	11.25	-2.38	5.65e-05	0.0032	Orai2	ORAI calcium release-activated calcium modulator 2
TC1000003107.rn.2	10.32	11.57	-2.38	0.0002	0.0062	LOC497940	similar to RIKEN cDNA 2810408A11; ENCODES a protein that exhibits protein phosphatase inhibitor activity (inferred) AND INVOLVED IN negative regulation of catalytic activity (inferred) AND regulation of phosphoprotein phosphatase activity (inferred) AND regulation of signal transduction (inferred); similar to RIKEN cDNA 2810408A11 (LOC497940), mRNA.
TC0500001224.rn.2	11.02	12.27	-2.38	5.14e-05	0.003	Trabd2b; RGD1564942	TraB domain containing 2B; RGD1564942
TC0400001014.rn.2	9.8	11.05	-2.38	0.0001	0.006	Vopp1	vesicular, overexpressed in cancer, prosurvival protein 1
TC1400002248.rn.2	9.71	10.96	-2.39	9.04e-05	0.0044	Grb10	growth factor receptor bound protein 10
TC1800000829.rn.2	9.34	10.59	-2.39	8.06e-05	0.004	Smad7	SMAD family member 7
TC0700001238.rn.2	12.1	13.36	-2.39	6.9e-05	0.0036	Wisp1	WNT1 inducible signaling pathway protein 1
TC0900002696.rn.2	13.63	14.89	-2.4	7.28e-05	0.0038	Tyms	thymidylate synthetase
TC0100005952.rn.2	6.81	8.07	-2.4	0.0002	0.0082	Arnt2	aryl hydrocarbon receptor nuclear translocator 2
TC0400001646.rn.2	16.72	17.98	-2.4	5.65e-05	0.0032	Cxcl12	chemokine (C-X-C motif) ligand 12
TC1800000955.rn.2	6.74	8.01	-2.41	0.0004	0.0117	Fam69c	family with sequence similarity 69, member C
TC1400002065.rn.2	9.46	10.73	-2.41	0.0002	0.0083	Ablim2	actin binding LIM protein family, member 2
TC1500001323.rn.2	10.97	12.24	-2.42	0.0001	0.0056	Thrb	thyroid hormone receptor beta
TC0900002704.rn.2	9.82	11.09	-2.42	9.33e-05	0.0044	Col4a3	collagen, type IV, alpha 3
TC0900001713.rn.2	9.61	10.88	-2.42	0.0004	0.0119	Gsta1	glutathione S-transferase alpha 1
TC0700001474.rn.2	11.68	12.96	-2.42	0.0003	0.0096	Mgat3	mannosyl (beta-1,4-)-glycoprotein beta-1,4-N-acetylglucosaminyltransferase
TC0X00001334.rn.2	6.05	7.32	-2.42	0.0004	0.0109	Fam122b; LOC100909732	family with sequence similarity 122B (Fam122b), mRNA; INTERACTS WITH 2 3 7 8-tetrachlorodibenzodioxine (ortholog) AND aflatoxin B1 (ortholog) AND cadmium atom (ortholog)
TC1300000853.rn.2	6.62	7.89	-2.42	0.0002	0.0087	Sdccag8	serologically defined colon cancer antigen 8
TC1300002203.rn.2	8.75	10.03	-2.43	0.0001	0.0051	Vash2	vasohibin 2
TC0500002668.rn.2	8.44	9.73	-2.45	6.48e-05	0.0035	Shb	Src homology 2 domain containing adaptor protein B
TC1300001359.rn.2	10.38	11.67	-2.45	5.77e-05	0.0032	Cd55	CD55 molecule, decay accelerating factor for complement
TC1500001668.rn.2	9.17	10.46	-2.45	0.0003	0.0097	Slc7a7	solute carrier family 7 (amino acid transporter light chain, y+L system), member 7
TC1500000305.rn.2	11.52	12.83	-2.47	0.0001	0.0051	Ang; Rnase4	angiogenin, ribonuclease, RNase A family, 5; ribonuclease, RNase A family 4
TC0200000364.rn.2	10.18	11.48	-2.47	4.16e-05	0.0026	Plk2	polo-like kinase 2
TC0200004214.rn.2	6.51	7.81	-2.47	0.0013	0.0269	Adamtsl4	ADAMTS-like 4
TC0400002927.rn.2	9.61	10.92	-2.47	0.0006	0.0153	Tril	TLR4 interactor with leucine-rich repeats
TC0100007594.rn.2	14.45	15.75	-2.48	0.0002	0.0084	Lipa	lipase A, lysosomal acid, cholesterol esterase
TC1100002033.rn.2	9.51	10.82	-2.48	3.41e-05	0.0023	Pkp2	plakophilin 2
TC0100002705.rn.2	12.65	13.96	-2.48	0.0001	0.0052	Htra1	HtrA serine peptidase 1
TC1700001392.rn.2	8.1	9.41	-2.48	0.0002	0.0073	Gadd45g	growth arrest and DNA-damage-inducible, gamma
TC2000000432.rn.2	16.17	17.49	-2.49	4.93e-05	0.003	Col6a1	collagen, type VI, alpha 1
TC1600001214.rn.2	7.73	9.05	-2.49	0.0004	0.0118	RGD1564899	similar to chromosome 10 open reading frame 71
TC0500000919.rn.2	7.46	8.78	-2.49	0.0003	0.0095	Acer2	alkaline ceramidase 2
TC1400001424.rn.2	6.09	7.41	-2.49	0.0002	0.0084	1700007G11Rik; LOC685158	RIKEN cDNA 1700007G11 gene; similar to CG8138-PA; Chalmel, et. al. AceView Annotation LOC685158.aSep08
TC0200003298.rn.2	9.57	10.89	-2.5	0.0003	0.0101	Zc2hc1a	zinc finger, C2HC-type containing 1A
TC1700000680.rn.2	10.57	11.89	-2.5	3.67e-05	0.0024	Hist1h1b	histone cluster 1, H1b
TC0300001785.rn.2	6.57	7.89	-2.5	0.0003	0.01	Bmp2	bone morphogenetic protein 2
TC0700000323.rn.2	12.53	13.85	-2.5	9.51e-05	0.0045	Adamts10	ADAM metallopeptidase with thrombospondin type 1 motif, 10
TC0300004844.rn.2	10.72	12.04	-2.5	0.0004	0.0119	Kcng1	potassium channel, voltage-gated modifier subfamily G, member 1
TC0200001747.rn.2	7.41	8.73	-2.5	0.0021	0.0364	Sv2a	synaptic vesicle glycoprotein 2a
TC0200001967.rn.2	6.65	7.97	-2.51	5.17e-05	0.0031	Alx3	ALX homeobox 3
TC0300000451.rn.2	8.52	9.84	-2.51	8.76e-05	0.0043	Crb2	crumbs family member 2
TC0700003457.rn.2	9.02	10.36	-2.52	3.22e-05	0.0022	C1qtnf6	C1q and tumor necrosis factor related protein 6
TC2000001555.rn.2	7.7	9.04	-2.53	0.0003	0.0101	Tspan15	tetraspanin 15
TC0100001567.rn.2	10.69	12.03	-2.53	6.87e-05	0.0036	RGD1564265; Ano5; ENSRNOG00000015972	Anoctamin; anoctamin 5 [Source:RGD Symbol;Acc:1564265]; ENCODES a protein that exhibits intracellular calcium activated chloride channel activity (ortholog) AND INVOLVED IN chloride transmembrane transport (ortholog) AND chloride transport (ortholog) AND ASSOCIATED WITH GNATHODIAPHYSEAL DYSPLASIA (ortholog) AND Miyoshi Muscular Dystrophy 3 (ortholog) AND Muscular Dystrophy Limb-Girdle Type 2L (or…
TC0200004444.rn.2	10.55	11.89	-2.54	4.42e-05	0.0027	Csf1	colony stimulating factor 1 (macrophage)
TC0300003671.rn.2	6.2	7.55	-2.55	0.0003	0.0094	Mdk	midkine
TC1800001428.rn.2	15.14	16.49	-2.55	3.79e-05	0.0025	Lox	lysyl oxidase
TC0300004107.rn.2	9.04	10.4	-2.56	6.35e-05	0.0034	Kcnip3	Kv channel interacting protein 3, calsenilin
TC1000003259.rn.2	5.64	7	-2.56	0.0016	0.0302	Coro6	coronin 6
TC0800000553.rn.2	8.04	9.4	-2.57	4.16e-05	0.0026	C1qtnf5	C1q and tumor necrosis factor related protein 5
TC2000001519.rn.2	7.49	8.85	-2.57	4.5e-05	0.0028	Ddit4	DNA-damage-inducible transcript 4
TC0900000697.rn.2	3.05	4.41	-2.57	0.0001	0.005	Aox1	aldehyde oxidase 1
TC1100000795.rn.2	8.2	9.57	-2.58	0.0011	0.0237	Xxylt1	xyloside xylosyltransferase 1 [Source:RGD Symbol;Acc:1308154]; ENCODES a protein that exhibits transferase activity transferring glycosyl groups (inferred) AND INVOLVED IN metabolic process (inferred) AND INTERACTS WITH dibutyl phthalate AND 17beta-estradiol (ortholog) AND benzo[a]pyrene (ortholog); xyloside xylosyltransferase 1; PREDICTED: similar to CG11388-PA (RGD1308154), mRNA.
TC1300002277.rn.2	8.67	10.04	-2.58	3.12e-05	0.0022	LOC498276	Fc gamma receptor II beta; Fc gamma receptor II beta (LOC498276), mRNA.
TC0500001815.rn.2	7.2	8.57	-2.59	3.99e-05	0.0026	Epha2	Eph receptor A2
TC0700002698.rn.2	9.1	10.48	-2.59	2.36e-05	0.0018	Glipr1	GLI pathogenesis-related 1
TC0800002718.rn.2	9.81	11.19	-2.59	6.32e-05	0.0034	Coro2b	coronin, actin binding protein, 2B
TC1400002230.rn.2	8.81	10.19	-2.6	2.55e-05	0.0019	Pkd1l1	polycystic kidney disease 1 like 1 [Source:RGD Symbol;Acc:1564724]; ENCODES a protein that exhibits calcium channel activity (ortholog) AND INVOLVED IN detection of nodal flow (ortholog) AND left/right axis specification (ortholog) AND left/right pattern formation (ortholog) AND FOUND IN calcium channel complex (ortholog) AND cilium (ortholog) AND nonmotile primary cilium (ortholog) AND INTERACTS…
TC0600000416.rn.2	10.83	12.21	-2.6	0.0019	0.0342	Osr1	odd-skipped related transciption factor 1
TC0800003357.rn.2	6.99	8.38	-2.61	0.0003	0.0095	Sema3f	sema domain, immunoglobulin domain (Ig), short basic domain, secreted, (semaphorin) 3 F
TC0100002677.rn.2	6.05	7.44	-2.61	3.73e-05	0.0024	Itgax	integrin, alpha X
TC0700000472.rn.2	12.71	14.1	-2.62	2.9e-05	0.002	Anks1b	ankyrin repeat and sterile alpha motif domain containing 1B
TC1900001050.rn.2	7.51	8.9	-2.63	2.39e-05	0.0018	Slc6a2	solute carrier family 6 (neurotransmitter transporter), member 2
TC0900002340.rn.2	9.69	11.08	-2.63	0.0002	0.0083	Col4a4	collagen, type IV, alpha 4
TC0900000240.rn.2	13.1	14.5	-2.63	5.42e-05	0.0032	Vegfa	vascular endothelial growth factor A
TC1500000739.rn.2	10.71	12.11	-2.64	9.66e-05	0.0045	Scara5	scavenger receptor class A, member 5
TC2000001533.rn.2	15.04	16.45	-2.66	2.99e-05	0.0021	Unc5b	unc-5 netrin receptor B
TC1800001197.rn.2	10.57	11.98	-2.66	0.0007	0.0171	Gypc	glycophorin C (Gerbich blood group)
TC0700000626.rn.2	9.01	10.42	-2.67	0.0005	0.0139	Rassf9	Ras association (RalGDS/AF-6) domain family (N-terminal) member 9
TC0400002059.rn.2	10.54	11.96	-2.67	8.61e-05	0.0042	Sspn	sarcospan
TC0400003668.rn.2	6.93	8.35	-2.67	3.3e-05	0.0022	Bid	BH3 interacting domain death agonist
TC0200004364.rn.2	11.13	12.55	-2.68	2.6e-05	0.0019	Olfml3	olfactomedin-like 3
TC0500004253.rn.2	10.49	11.92	-2.68	7.42e-05	0.0038	Mxra8	matrix-remodelling associated 8
TC0100001023.rn.2	6.04	7.46	-2.68	6.48e-05	0.0035	Ceacam20	carcinoembryonic antigen-related cell adhesion molecule 20
TC1000004208.rn.2	12.62	14.04	-2.69	0.0001	0.0056	Lgals3bp	lectin, galactoside-binding, soluble, 3 binding protein
TC1000001335.rn.2	8.65	10.07	-2.69	0.0008	0.0201	Sept4	septin 4
TC1000002096.rn.2	7.53	8.96	-2.69	0.0007	0.0168	LOC102550455	nuclear prelamin A recognition factor-like
TC0400003979.rn.2	9.26	10.69	-2.69	2.08e-05	0.0017	Rerg	RAS-like, estrogen-regulated, growth-inhibitor
TC0800000551.rn.2	6.6	8.03	-2.7	0.0001	0.0051	Usp2	ubiquitin specific peptidase 2
TC0400001936.rn.2	5.25	6.69	-2.71	1.63e-05	0.0013	Gprc5a	G protein-coupled receptor, class C, group 5, member A
TC0500003990.rn.2	10.51	11.95	-2.72	4.83e-05	0.0029	Pdpn	podoplanin
TC0400001754.rn.2	10.68	12.12	-2.72	2.89e-05	0.002	C1r	complement component 1, r subcomponent
TC0400002986.rn.2	7.52	8.97	-2.73	7.36e-05	0.0038	Fam13a	family with sequence similarity 13, member A
TC0100001986.rn.2	11.07	12.52	-2.73	4.8e-05	0.0029	Fzd4	frizzled class receptor 4
TC1800000395.rn.2	6.06	7.51	-2.73	3.03e-05	0.0021	Kctd16	potassium channel tetramerization domain containing 16
TC0X00000582.rn.2	10.84	12.29	-2.74	2.52e-05	0.0018	Efnb1	ephrin B1
TC1500000834.rn.2	10.65	12.1	-2.74	1.6e-05	0.0013	Htr2a	5-hydroxytryptamine (serotonin) receptor 2A, G protein-coupled
TC1000000813.rn.2	6.92	8.38	-2.75	0.0005	0.0132	Mfap4; LOC102553715	microfibrillar-associated protein 4 (Mfap4), mRNA; microfibril-associated glycoprotein 4-like; microfibrillar-associated protein 4, mRNA (cDNA clone MGC:124818 IMAGE:7933452), complete cds.
TC1100002022.rn.2	9.35	10.81	-2.75	0.0004	0.0125	Ypel1; LOC100360867	yippee-like 1 (Drosophila) [Source:RGD Symbol;Acc:2321291]; INVOLVED IN negative regulation of protein kinase B signaling cascade (ortholog) AND regulation of myelination (ortholog) AND INTERACTS WITH 2-methoxyethanol AND 17alpha-ethynylestradiol (ortholog) AND 2 3 7 8-tetrachlorodibenzodioxine (ortholog); RCG36512Uncharacterized protein [Source:UniProtKB/TrEMBL;Acc:D4A9Y3]
TC0300001895.rn.2	12.21	13.67	-2.75	3.33e-05	0.0023	Slc24a3	solute carrier family 24 (sodium/potassium/calcium exchanger), member 3
TC0300004706.rn.2	10.66	12.12	-2.75	6.17e-05	0.0034	Jph2	junctophilin 2
TC1700001667.rn.2	9.06	10.52	-2.75	1.91e-05	0.0015	Serpinb9	serpin peptidase inhibitor, clade B (ovalbumin), member 9
TC0100007960.rn.2	6.04	7.5	-2.75	8.92e-05	0.0043	Gfra1	GDNF family receptor alpha 1
TC0200000136.rn.2	11.04	12.51	-2.76	7.42e-05	0.0038	Ssbp2	single-stranded DNA binding protein 2
TC0500002905.rn.2	8.5	9.98	-2.79	0.0016	0.0312	Tnc	tenascin C
TC1700000062.rn.2	12.99	14.48	-2.81	0.0001	0.0056	Gas1	growth arrest-specific 1
TC1600000829.rn.2	8.55	10.04	-2.82	1.52e-05	0.0013	Plekha2	pleckstrin homology domain-containing, family A (phosphoinositide binding specific) member 2
TC0100003136.rn.2	6.33	7.83	-2.83	5.07e-05	0.003	Pla2g16	phospholipase A2, group XVI
TC0500001438.rn.2	11.95	13.46	-2.83	5.86e-05	0.0033	Rspo1	R-spondin 1
TC1200000152.rn.2	11.31	12.81	-2.84	1.42e-05	0.0012	Flt1	FMS-related tyrosine kinase 1
TC0700002874.rn.2	14.66	16.17	-2.85	2.51e-05	0.0018	Avpr1a	arginine vasopressin receptor 1A
TC0800000295.rn.2	5.23	6.74	-2.85	1.52e-05	0.0013	Igsf9b	immunoglobulin superfamily, member 9B
TC0100006110.rn.2	8	9.52	-2.87	1.43e-05	0.0012	Dgat2	diacylglycerol O-acyltransferase 2
TC0500000258.rn.2	9.64	11.16	-2.87	7.52e-05	0.0038	Tmem64	transmembrane protein 64
TC0500001649.rn.2	8.58	10.11	-2.87	1.32e-05	0.0012	Trim63	tripartite motif containing 63, E3 ubiquitin protein ligase
TC2000000797.rn.2	8.69	10.22	-2.88	1.15e-05	0.0011	Traf3ip2	Traf3 interacting protein 2
TC0100006084.rn.2	7.8	9.33	-2.89	0.0003	0.009	Myo7a	myosin VIIA
TC0100005521.rn.2	10.9	12.44	-2.9	1.23e-05	0.0011	Nipa1	non imprinted in Prader-Willi/Angelman syndrome 1
TC0300000899.rn.2	6.78	8.31	-2.9	0.0002	0.0065	Osbpl6	oxysterol binding protein-like 6
TC1500001907.rn.2	6.16	7.7	-2.9	2.34e-05	0.0018	Gata4	GATA binding protein 4
TC0100003516.rn.2	10.06	11.6	-2.91	9.77e-06	0.001	Ifit2	interferon-induced protein with tetratricopeptide repeats 2
TC2000001549.rn.2	6.78	8.32	-2.92	0.0001	0.006	H2afy2	H2A histone family, member Y2
TC1200000511.rn.2	7.99	9.54	-2.92	2.6e-05	0.0019	Asl	argininosuccinate lyase
TC1000001873.rn.2	10.48	12.03	-2.93	1.28e-05	0.0012	Sox9; ENSRNOG00000002607	SRY (sex determining region Y)-box 9; ENCODES a protein that exhibits beta-catenin binding AND bHLH transcription factor binding AND DNA binding AND INVOLVED IN astrocyte fate commitment AND cAMP-mediated signaling AND cartilage condensation AND ASSOCIATED WITH Bone Diseases Developmental (ortholog) AND Campomelic Dysplasia (ortholog) AND FOUND IN intracellular AND nuclear transcription factor co…
TC1000001135.rn.2	7.57	9.12	-2.94	0.0001	0.0054	Lgals9	lectin, galactoside-binding, soluble, 9
TC0700001564.rn.2	7.7	9.26	-2.95	3.83e-05	0.0025	Parvb	parvin, beta
TC0200000228.rn.2	8.52	10.09	-2.97	6.9e-05	0.0036	Enc1	ectodermal-neural cortex 1
TC0800000264.rn.2	11.39	12.96	-2.97	1.05e-05	0.001	Bmper	BMP-binding endothelial regulator
TC2000000621.rn.2	7.6	9.18	-2.98	9.14e-06	0.0009	Tet1	tet methylcytosine dioxygenase 1
TC0600001993.rn.2	9.99	11.57	-2.98	1.27e-05	0.0012	Xdh	xanthine dehydrogenase
TC2000000434.rn.2	12.13	13.7	-2.99	3.13e-05	0.0022	Col6a2	collagen, type VI, alpha 2
TC0500000184.rn.2	8.59	10.17	-2.99	1.28e-05	0.0012	Gdf6	growth differentiation factor 6
TC0900001114.rn.2	11.53	13.11	-3	3.76e-05	0.0024	Ackr3	atypical chemokine receptor 3
TC0700000447.rn.2	15.9	17.51	-3.06	2.33e-05	0.0018	Igf1	insulin-like growth factor 1
TC0700003346.rn.2	6.58	8.2	-3.06	0.0004	0.0116	Cyp11b3	cytochrome P450, family 11, subfamily b, polypeptide 3
TC0900001136.rn.2	7.81	9.43	-3.06	7.4e-05	0.0038	Klhl30	kelch-like family member 30
TC1900000318.rn.2	6.5	8.13	-3.08	0.0002	0.0065	Podnl1	podocan-like 1
TC1400002457.rn.2	6.88	8.51	-3.09	0.0002	0.0084	Tgfbr3	transforming growth factor, beta receptor III
TC1900000713.rn.2	8.54	10.18	-3.11	7.37e-05	0.0038	Wfdc1	WAP four-disulfide core domain 1
TC0400002872.rn.2	7.25	8.89	-3.12	9.82e-06	0.001	Osbpl3	oxysterol binding protein-like 3
TC1000000124.rn.2	8.89	10.54	-3.14	5.11e-05	0.003	Ppl	periplakin
TC0400002734.rn.2	8.88	10.54	-3.15	0.0006	0.016	Dennd2a	DENN/MADD domain containing 2A
TC0700001064.rn.2	6.82	8.47	-3.15	2.52e-05	0.0018	Pkhd1l1	polycystic kidney and hepatic disease 1-like 1
TC0300000264.rn.2	10.51	12.17	-3.16	1.06e-05	0.001	Ak1	adenylate kinase 1
TC0300004761.rn.2	7.36	9.02	-3.16	1.3e-05	0.0012	Pltp	phospholipid transfer protein
TC0X00002282.rn.2	11	12.67	-3.18	0.0002	0.0066	Chrdl1	chordin-like 1
TC1700001611.rn.2	7.73	9.4	-3.19	7.48e-05	0.0038	Nrn1	neuritin 1
TC1800001272.rn.2	10.72	12.4	-3.19	2.66e-05	0.0019	Cd14	CD14 molecule
TC0200001116.rn.2	12.11	13.79	-3.22	0.0002	0.0065	Mgst2	microsomal glutathione S-transferase 2
TC1300002278.rn.2	8.66	10.35	-3.23	1.55e-05	0.0013	LOC498276; LOC103693683; LOC100362543	Fc gamma receptor II beta; low affinity immunoglobulin gamma Fc region receptor III; low affinity immunoglobulin gamma Fc region receptor III [Source:RGD Symbol;Acc:9127992]; Fc gamma receptor II beta, mRNA (cDNA clone MGC:188666 IMAGE:7459664), complete cds.; Low affinity immunoglobulin gamma Fc region receptor III-like; INTERACTS WITH cytarabine (ortholog) AND heparin (ortholog) AND methotrexat…
TC0100006148.rn.2	7.47	9.19	-3.28	4.93e-06	0.0006	P2ry6	pyrimidinergic receptor P2Y, G-protein coupled, 6
TC0500000778.rn.2	4.85	6.57	-3.29	0.0006	0.0164	Orm1	orosomucoid 1
TC0600002167.rn.2	7.31	9.03	-3.31	8.52e-06	0.0009	Trib2; LOC690207	tribbles pseudokinase 2; hypothetical protein LOC690207; ENCODES a protein that exhibits transcription factor binding (ortholog) AND ubiquitin protein ligase binding (ortholog) AND ubiquitin-protein transferase regulator activity (ortholog) AND INVOLVED IN negative regulation of fat cell differentiation (ortholog) AND negative regulation of interleukin-10 biosynthetic process (ortholog) AND posit…
TC0400000867.rn.2	8.51	10.24	-3.32	1.01e-05	0.001	Tmem176a	transmembrane protein 176A
TC2000000688.rn.2	7.76	9.5	-3.33	4.26e-05	0.0027	Aifm2	apoptosis-inducing factor, mitochondrion-associated 2
TC0300001661.rn.2	6.86	8.61	-3.36	5.21e-06	0.0006	Adra2b	adrenoceptor alpha 2B
TC0600003219.rn.2	6.85	8.62	-3.4	0.0001	0.0049	Ckb	creatine kinase, brain
TC0400002694.rn.2	12.68	14.44	-3.4	9.77e-06	0.001	Ptn	pleiotrophin
TC1600001241.rn.2	6.4	8.18	-3.42	0.0001	0.005	Ldb3	LIM domain binding 3
TC1400000664.rn.2	12.18	13.96	-3.43	2.54e-05	0.0018	Adgra3; Gpr125	adhesion G protein-coupled receptor A3 [Source:RGD Symbol;Acc:1304914]; G protein-coupled receptor 125; ENCODES a protein that exhibits G-protein coupled receptor activity (inferred) AND INVOLVED IN neuropeptide signaling pathway (inferred) AND FOUND IN external side of plasma membrane (ortholog) AND INTERACTS WITH 2 3 7 8-tetrachlorodibenzodioxine AND cisplatin AND 17beta-estradiol (ortholog)
TC0400003726.rn.2	8.15	9.92	-3.43	3.53e-06	0.0005	C1s	complement component 1, s subcomponent
TC0800000552.rn.2	11.42	13.2	-3.43	5.29e-06	0.0006	Mfrp	membrane frizzled-related protein
TC0400003694.rn.2	8.35	10.13	-3.45	7.94e-06	0.0008	Slc2a3	solute carrier family 2 (facilitated glucose transporter), member 3
TC0400003705.rn.2	8.35	10.13	-3.45	7.94e-06	0.0008	Slc2a3; LOC100909595	solute carrier family 2 (facilitated glucose transporter), member 3 (Slc2a3), mRNA; solute carrier family 2 (facilitated glucose transporter), member 3, mRNA (cDNA clone MGC:72866 IMAGE:6887820), complete cds.; null
TC1100000175.rn.2	5.45	7.25	-3.49	8.05e-05	0.004	Map3k7cl	MAP3K7 C-terminal like
TC1200000390.rn.2	13.74	15.54	-3.49	5.13e-06	0.0006	Serpine1	serpin peptidase inhibitor, clade E (nexin, plasminogen activator inhibitor type 1), member 1
TC1300000180.rn.2	13.22	15.04	-3.51	4.63e-06	0.0006	Gpr39	G protein-coupled receptor 39
TC0800000505.rn.2	10.37	12.2	-3.54	4.74e-06	0.0006	Clmp	CXADR-like membrane protein
TC1600001364.rn.2	13.02	14.84	-3.54	0.0002	0.0073	Bst2	bone marrow stromal cell antigen 2
TC0400002631.rn.2	6.8	8.62	-3.54	6.66e-06	0.0008	Podxl	podocalyxin-like
TC0300000262.rn.2	10.7	12.53	-3.56	4.65e-06	0.0006	St6galnac4	ST6 (alpha-N-acetyl-neuraminyl-2,3-beta-galactosyl-1,3)-N-acetylgalactosaminide alpha-2,6-sialyltransferase 4
TC0100006918.rn.2	10.14	11.97	-3.56	4.53e-06	0.0006	Ifitm3	interferon induced transmembrane protein 3; INVOLVED IN cardiac muscle cell differentiation AND heart development AND defense response to virus (ortholog) AND FOUND IN apical part of cell (ortholog) AND cell surface (ortholog) AND cytoplasm (ortholog) AND INTERACTS WITH 17alpha-ethynylestradiol AND 2 3 7 8-tetrachlorodibenzodioxine AND 3 4-dichloroaniline; interferon induced transmembrane protein…
TC0800000891.rn.2	8.68	10.52	-3.59	2.38e-06	0.0004	Itga11	integrin, alpha 11
TC0100004201.rn.2	8.83	10.68	-3.6	4.34e-06	0.0006	Vnn1	vanin 1
TC1700002243.rn.2	9.11	10.97	-3.62	2.67e-06	0.0004	Itga8	integrin, alpha 8
TC0400002298.rn.2	11.22	13.1	-3.66	1.14e-05	0.0011	Sema3a	sema domain, immunoglobulin domain (Ig), short basic domain, secreted, (semaphorin) 3A
TC1000002437.rn.2	9.32	11.2	-3.69	3.56e-06	0.0005	Msln	mesothelin
TC0100000985.rn.2	11.04	12.95	-3.76	5.77e-05	0.0032	Dmpk	dystrophia myotonica-protein kinase
TC0300002046.rn.2	10.74	12.67	-3.8	1.69e-05	0.0014	Id1	inhibitor of DNA binding 1
TC1000003728.rn.2	5.21	7.15	-3.83	2.13e-06	0.0004	Tns4	tensin 4
TC1300000093.rn.2	6.42	8.37	-3.86	3.21e-06	0.0005	Serpinb2	serpin peptidase inhibitor, clade B (ovalbumin), member 2
TC1300000946.rn.2	8.76	10.71	-3.87	2.53e-06	0.0004	Tlr5	toll-like receptor 5
TC0X00001353.rn.2	9.87	11.84	-3.91	1.95e-06	0.0004	Fhl1	four and a half LIM domains 1
TC0300000322.rn.2	13.85	15.83	-3.93	2.58e-06	0.0004	Ptgs1	prostaglandin-endoperoxide synthase 1
TC1300001253.rn.2	9.26	11.24	-3.94	1.51e-06	0.0003	Gli2	GLI family zinc finger 2
TC1000001598.rn.2	12.24	14.23	-3.96	1.91e-06	0.0004	Igfbp4	insulin-like growth factor binding protein 4
TC0200000125.rn.2	7.69	9.7	-4.01	3.18e-05	0.0022	Ak1	adenylate kinase 1
TC0700003347.rn.2	5.21	7.23	-4.05	1.19e-05	0.0011	Cyp11b1; Cyp11b2	cytochrome P450, family 11, subfamily b, polypeptide 1; cytochrome P450, family 11, subfamily b, polypeptide 2
TC0100007598.rn.2	7.76	9.83	-4.19	3.31e-05	0.0022	Slc16a12	solute carrier family 16, member 12
TC1300001957.rn.2	10.38	12.51	-4.39	3.12e-06	0.0005	Fcgr2a	Fc fragment of IgG, low affinity IIa, receptor
TC1300000682.rn.2	4.58	6.76	-4.54	2.35e-05	0.0018	Ildr2	immunoglobulin-like domain containing receptor 2
TC0400000869.rn.2	7.05	9.25	-4.6	1.07e-06	0.0003	Aoc1	amine oxidase, copper containing 1
TC0100005853.rn.2	8.06	10.33	-4.83	1.44e-06	0.0003	Anpep	alanyl (membrane) aminopeptidase
TC0500003889.rn.2	8.45	10.74	-4.89	4.34e-06	0.0006	Alpl	alkaline phosphatase, liver/bone/kidney
TC1300001958.rn.2	9.27	11.65	-5.21	2.22e-07	8.65e-05	Fcgr2a; LOC103693683; LOC498276; LOC100911825	Fc gamma receptor II beta (LOC498276), mRNA; low affinity immunoglobulin gamma Fc region receptor III [Source:RGD Symbol;Acc:9127992]; Fc gamma receptor II beta, mRNA (cDNA clone MGC:188666 IMAGE:7459664), complete cds.; INTERACTS WITH 2 2' 4 4' 5 5'-hexachlorobiphenyl (ortholog) AND 2 4 6-trinitrobenzenesulfonic acid (ortholog) AND 4-(ethoxymethylene)-2-phenyloxazol-5-one (ortholog)
TC0500001698.rn.2	8.08	10.47	-5.26	3.44e-07	0.0001	Id3	inhibitor of DNA binding 3
TC0500003699.rn.2	7.17	9.57	-5.27	2.58e-07	9.21e-05	Tinagl1	tubulointerstitial nephritis antigen-like 1
TC0200001585.rn.2	6.47	8.89	-5.37	1.54e-06	0.0003	Kcnn3	potassium channel, calcium activated intermediate/small conductance subfamily N alpha, member 3
TCUn_KL568483v100000001.rn.2	9.9	12.41	-5.69	2.01e-07	8.48e-05	Fcgr2a; LOC100912061	Fc gamma receptor II beta (LOC498276), mRNA; INTERACTS WITH cytarabine (ortholog) AND heparin (ortholog) AND methotrexate (ortholog)
TC0600002223.rn.2	7.31	9.83	-5.74	1.72e-07	7.51e-05	Id2	inhibitor of DNA binding 2
TC1300000296.rn.2	10.8	13.44	-6.22	2.97e-07	0.0001	Fmod	fibromodulin
TC0X00000605.rn.2	6.19	9.08	-7.4	2.2e-05	0.0017	Gdpd2	glycerophosphodiester phosphodiesterase domain containing 2
TC0800002646.rn.2	8.08	11.27	-9.14	8.93e-08	4.71e-05	Islr	immunoglobulin superfamily containing leucine-rich repeat
TC1500001856.rn.2	4.61	8.06	-10.92	3.66e-07	0.0001	Ptk2b	protein tyrosine kinase 2 beta

## Sheet: Supp Table 3
Gene Ontology. JUG2 Sox10 (+dox) VS control (-dox)
Category	ID	Name	Source	p-value	q-value Bonferroni	q-value FDR B&H	q-value FDR B&Y	Hit Count in Query List	Hit Count in Genome	Ratio hit count: Query List / Genome	Hit in Query List
GO: Molecular Function	GO:0019911	structural constituent of myelin sheath		0.001757	0.42	0.42	2.543	3	11		MBP,PLP1,MOBP
GO: Molecular Function	GO:0015485	cholesterol binding		0.3209	76.7	38.35	232.2	3	59		APOD,GRAMD1C,PMP2
GO: Molecular Function	GO:0032934	sterol binding		0.5092	121.7	40.56	245.6	3	69		APOD,GRAMD1C,PMP2
GO: Biological Process	GO:0010001	glial cell differentiation		5.126e-07	0.0007653	0.0007653	0.006035	11	388	0.0283505	SOX6,SOX10,ERBB3,SERPINE2,EGR2,ENPP2,DUSP15,PLP1,MOBP,CNP,CNTF
GO: Biological Process	GO:0042063	gliogenesis		8.904e-06	0.01329	0.006647	0.05242	11	510	0.0215686	SOX6,SOX10,ERBB3,SERPINE2,EGR2,ENPP2,DUSP15,PLP1,MOBP,CNP,CNTF
GO: Biological Process	GO:0048709	oligodendrocyte differentiation		6.708e-05	0.1002	0.03339	0.2633	7	166	0.0421687	SOX6,SOX10,ENPP2,DUSP15,PLP1,MOBP,CNP
GO: Biological Process	GO:0042552	myelination		0.0005463	0.8156	0.1485	1.171	7	226	0.0309735	SOX10,MPZ,ERBB3,EGR2,MBP,PLP1,MOBP
GO: Biological Process	GO:0007272	ensheathment of neurons		0.0005969	0.8912	0.1485	1.171	7	229	0.0305677	SOX10,MPZ,ERBB3,EGR2,MBP,PLP1,MOBP
GO: Biological Process	GO:0008366	axon ensheathment		0.0005969	0.8912	0.1485	1.171	7	229	0.0305677	SOX10,MPZ,ERBB3,EGR2,MBP,PLP1,MOBP
GO: Biological Process	GO:0007417	central nervous system development		0.00585	8.734	1.248	9.84	14	1637	0.00855223	SOX6,SOX10,SERPINE2,EGR2,ENPP2,MBP,TNFRSF19,DUSP15,APOD,PLP1,TUBB2A,MOBP,CNP,CNTF
GO: Biological Process	GO:0021782	glial cell development		0.007664	11.44	1.43	11.28	6	219	0.0273973	SOX10,ERBB3,EGR2,PLP1,MOBP,CNTF
GO: Biological Process	GO:0030318	melanocyte differentiation		0.01001	14.94	1.66	13.09	4	62	0.0645161	SOX10,ERBB3,IGSF11,PMEL
GO: Biological Process	GO:0050769	positive regulation of neurogenesis		0.01342	20.04	2.004	15.81	7	367	0.0190736	SOX10,SERPINE2,EGR2,SGK1,ENPP2,PLXNB3,CNTF
GO: Biological Process	GO:0050767	regulation of neurogenesis		0.02354	35.14	3.172	25.02	8	556	0.0143885	SOX10,SERPINE2,EGR2,SGK1,ENPP2,MBP,PLXNB3,CNTF
GO: Biological Process	GO:0098916	anterograde trans-synaptic signaling		0.02792	41.69	3.172	25.02	10	943	0.0106045	MPZ,SERPINE2,EGR2,PPP1R9A,MBP,VAMP1,IGSF11,RAB3B,PLP1,CNP
GO: Biological Process	GO:0007268	chemical synaptic transmission		0.02792	41.69	3.172	25.02	10	943	0.0106045	MPZ,SERPINE2,EGR2,PPP1R9A,MBP,VAMP1,IGSF11,RAB3B,PLP1,CNP
GO: Biological Process	GO:0099537	trans-synaptic signaling		0.02975	44.41	3.172	25.02	10	950	0.0105263	MPZ,SERPINE2,EGR2,PPP1R9A,MBP,VAMP1,IGSF11,RAB3B,PLP1,CNP
GO: Biological Process	GO:0051962	positive regulation of nervous system development		0.03705	55.32	3.446	27.18	7	430	0.0162791	SOX10,SERPINE2,EGR2,SGK1,ENPP2,PLXNB3,CNTF
GO: Biological Process	GO:0031175	neuron projection development		0.03753	56.04	3.446	27.18	12	1424		ERBB3,SERPINE2,EGR2,SGK1,PPP1R9A,MBP,LAMA4,APOD,PLP1,CNP,PLXNB3,CNTF
GO: Biological Process	GO:0099536	synaptic signaling		0.04082	60.95	3.446	27.18	10	986		MPZ,SERPINE2,EGR2,PPP1R9A,MBP,VAMP1,IGSF11,RAB3B,PLP1,CNP
GO: Biological Process	GO:0061564	axon development		0.04268	63.72	3.446	27.18	9	789		ERBB3,EGR2,MBP,LAMA4,APOD,PLP1,CNP,PLXNB3,CNTF
GO: Biological Process	GO:0050931	pigment cell differentiation		0.04385	65.48	3.446	27.18	4	90		SOX10,ERBB3,IGSF11,PMEL
GO: Biological Process	GO:0014015	positive regulation of gliogenesis		0.06122	91.4	4.57	36.04	4	98		SOX10,SERPINE2,EGR2,ENPP2
GO: Biological Process	GO:0048708	astrocyte differentiation		0.08011	119.6	5.437	42.88	4	105		SOX6,SERPINE2,PLP1,CNTF
GO: Biological Process	GO:0045685	regulation of glial cell differentiation		0.08011	119.6	5.437	42.88	4	105		SERPINE2,EGR2,ENPP2,DUSP15
GO: Biological Process	GO:0051960	regulation of nervous system development		0.0851	127.1	5.524	43.56	8	667		SOX10,SERPINE2,EGR2,SGK1,ENPP2,MBP,PLXNB3,CNTF
GO: Biological Process	GO:0032291	axon ensheathment in central nervous system		0.1046	156.2	5.889	46.44	3	42		SOX10,PLP1,MOBP
GO: Biological Process	GO:0022010	central nervous system myelination		0.1046	156.2	5.889	46.44	3	42		SOX10,PLP1,MOBP
GO: Biological Process	GO:0000902	cell morphogenesis		0.1197	178.8	5.889	46.44	11	1356		SOX6,ERBB3,EGR2,SGK1,ENPP2,PPP1R9A,MBP,LAMA4,CNP,PLXNB3,CNTF
GO: Biological Process	GO:0048897	myelination of lateral line nerve axons		0.129	192.5	5.889	46.44	2	8		ERBB3,EGR2
GO: Biological Process	GO:0048942	posterior lateral line nerve glial cell morphogenesis involved in differentiation		0.129	192.5	5.889	46.44	2	8		ERBB3,EGR2
GO: Biological Process	GO:0048941	posterior lateral line nerve glial cell development		0.129	192.5	5.889	46.44	2	8		ERBB3,EGR2
GO: Biological Process	GO:0048938	lateral line nerve glial cell morphogenesis involved in differentiation		0.129	192.5	5.889	46.44	2	8		ERBB3,EGR2
GO: Biological Process	GO:0048932	myelination of posterior lateral line nerve axons		0.129	192.5	5.889	46.44	2	8		ERBB3,EGR2
GO: Biological Process	GO:0048931	posterior lateral line nerve glial cell differentiation		0.129	192.5	5.889	46.44	2	8		ERBB3,EGR2
GO: Biological Process	GO:0048066	developmental pigmentation		0.1302	194.3	5.889	46.44	4	119		SOX10,ERBB3,IGSF11,PMEL
GO: Biological Process	GO:0032989	cellular component morphogenesis		0.1605	239.6	6.866	54.15	10	1162		EGR2,SGK1,ENPP2,PPP1R9A,MBP,LAMA4,MOBP,CNP,PLXNB3,CNTF
GO: Biological Process	GO:0048895	lateral line nerve glial cell differentiation		0.1656	247.2	6.866	54.15	2	9		ERBB3,EGR2
GO: Biological Process	GO:0048937	lateral line nerve glial cell development		0.1656	247.2	6.866	54.15	2	9		ERBB3,EGR2
GO: Biological Process	GO:0021762	substantia nigra development		0.1872	279.5	7.506	59.2	3	51		MBP,PLP1,CNP
GO: Biological Process	GO:0120039	plasma membrane bounded cell projection morphogenesis		0.1956	292	7.506	59.2	9	963		EGR2,SGK1,ENPP2,PPP1R9A,MBP,LAMA4,CNP,PLXNB3,CNTF
GO: Biological Process	GO:0048666	neuron development		0.1961	292.8	7.506	59.2	12	1691		ERBB3,SERPINE2,EGR2,SGK1,PPP1R9A,MBP,LAMA4,APOD,PLP1,CNP,PLXNB3,CNTF
GO: Biological Process	GO:0048858	cell projection morphogenesis		0.2097	313.1	7.826	61.72	9	972		EGR2,SGK1,ENPP2,PPP1R9A,MBP,LAMA4,CNP,PLXNB3,CNTF
GO: Biological Process	GO:0000904	cell morphogenesis involved in differentiation		0.2515	375.5	8.597	67.8	9	996		ERBB3,EGR2,SGK1,PPP1R9A,MBP,LAMA4,CNP,PLXNB3,CNTF
GO: Biological Process	GO:0048918	posterior lateral line nerve development		0.2522	376.6	8.597	67.8	2	11		ERBB3,EGR2
GO: Biological Process	GO:0007162	negative regulation of cell adhesion		0.2532	378.1	8.597	67.8	6	411		ERBB3,SERPINE2,ENPP2,MBP,APOD,PLXNB3
GO: Biological Process	GO:0032990	cell part morphogenesis		0.2534	378.3	8.597	67.8	9	997		EGR2,SGK1,ENPP2,PPP1R9A,MBP,LAMA4,CNP,PLXNB3,CNTF
GO: Biological Process	GO:0045687	positive regulation of glial cell differentiation		0.2887	431	9.578	75.53	3	59		SERPINE2,EGR2,ENPP2
GO: Biological Process	GO:0014037	Schwann cell differentiation		0.3186	475.7	10.21	80.5	3	61		SOX10,ERBB3,EGR2
GO: Biological Process	GO:0030334	regulation of cell migration		0.3214	479.8	10.21	80.5	10	1266		SERPINE2,SGK1,ENPP2,MPZL1,LAMA4,TNFRSF19,APOD,PLP1,PLXNB3,SPATA13
GO: Biological Process	GO:0014013	regulation of gliogenesis		0.367	547.9	11.41	90.01	4	156		SOX10,SERPINE2,EGR2,ENPP2
GO: Biological Process	GO:0048892	lateral line nerve development		0.4156	620.5	12.66	99.87	2	14		ERBB3,EGR2
GO: Biological Process	GO:0010720	positive regulation of cell development		0.4372	652.8	13.06	103	7	641		SOX10,SERPINE2,EGR2,SGK1,ENPP2,PLXNB3,CNTF
GO: Biological Process	GO:0040011	locomotion		0.4757	710.2	13.93	109.8	12	1861		SERPINE2,EGR2,SGK1,ENPP2,MPZL1,LAMA4,CMTM5,TNFRSF19,APOD,PLP1,PLXNB3,SPATA13
GO: Biological Process	GO:2000145	regulation of cell motility		0.4988	744.8	14.32	112.9	10	1338		SERPINE2,SGK1,ENPP2,MPZL1,LAMA4,TNFRSF19,APOD,PLP1,PLXNB3,SPATA13
GO: Biological Process	GO:0048667	cell morphogenesis involved in neuron differentiation		0.5977	892.4	16.51	130.2	8	889		EGR2,SGK1,PPP1R9A,MBP,LAMA4,CNP,PLXNB3,CNTF
GO: Biological Process	GO:0014003	oligodendrocyte development		0.6084	908.3	16.51	130.2	3	76		SOX10,PLP1,MOBP
GO: Biological Process	GO:0048915	posterior lateral line system development		0.6084	908.3	16.51	130.2	3	76		ERBB3,EGR2,TNFRSF19
GO: Biological Process	GO:0048881	mechanosensory lateral line system development		0.6812	1000	18.16	143.2	3	79		ERBB3,EGR2,TNFRSF19
GO: Biological Process	GO:0040012	regulation of locomotion		0.7075	1000	18.53	146.1	10	1399		SERPINE2,SGK1,ENPP2,MPZL1,LAMA4,TNFRSF19,APOD,PLP1,PLXNB3,SPATA13
GO: Biological Process	GO:0031346	positive regulation of cell projection organization		0.7531	1000	19.39	152.9	6	505		SERPINE2,SGK1,ENPP2,PPP1R9A,PLXNB3,CNTF
GO: Biological Process	GO:0090494	dopamine uptake		0.8606	1000	21.78	171.7	2	20		RAB3B,SLC29A4
GO: Biological Process	GO:0048812	neuron projection morphogenesis		0.8914	1000	22.18	174.9	8	945		EGR2,SGK1,PPP1R9A,MBP,LAMA4,CNP,PLXNB3,CNTF
GO: Biological Process	GO:0090493	catecholamine uptake		0.9499	1000	23.25	183.3	2	21		RAB3B,SLC29A4
GO: Biological Process	GO:0007420	brain development		1.101	1000	26.51	209	9	1221		SOX6,SOX10,SERPINE2,EGR2,MBP,APOD,PLP1,TUBB2A,CNP
GO: Biological Process	GO:0031103	axon regeneration		1.129	1000	26.75	210.9	3	94		APOD,CNP,CNTF
GO: Biological Process	GO:0043473	pigmentation		1.283	1000	29.93	236	4	218		SOX10,ERBB3,IGSF11,PMEL
GO: Biological Process	GO:0048857	neural nucleus development		1.311	1000	30.11	237.4	3	99		MBP,PLP1,CNP
GO: Biological Process	GO:0097581	lamellipodium organization		1.469	1000	33.23	262.1	3	103		ENPP2,PLXNB3,SPATA13
GO: Biological Process	GO:0031102	neuron projection regeneration		1.552	1000	34.59	272.8	3	105		APOD,CNP,CNTF
GO: Biological Process	GO:0060322	head development		1.652	1000	36.27	286.1	9	1294		SOX6,SOX10,SERPINE2,EGR2,MBP,APOD,PLP1,TUBB2A,CNP
GO: Biological Process	GO:0098743	cell aggregation		2.074	1000	40.76	321.4	2	31		SOX6,MPZ
GO: Biological Process	GO:0031643	positive regulation of myelination		2.074	1000	40.76	321.4	2	31		SOX10,EGR2
GO: Biological Process	GO:1901654	response to ketone		2.179	1000	40.76	321.4	4	252		A2M,SOX10,SGK1,MBP
GO: Biological Process	GO:0060588	negative regulation of lipoprotein lipid oxidation		2.184	1000	40.76	321.4	1	1		APOD
GO: Biological Process	GO:0021595	rhombomere structural organization		2.184	1000	40.76	321.4	1	1		EGR2
GO: Biological Process	GO:0034443	negative regulation of lipoprotein oxidation		2.184	1000	40.76	321.4	1	1		APOD
GO: Biological Process	GO:0061108	seminal vesicle epithelium development		2.184	1000	40.76	321.4	1	1		SERPINE2
GO: Biological Process	GO:0021665	rhombomere 5 structural organization		2.184	1000	40.76	321.4	1	1		EGR2
GO: Biological Process	GO:0021666	rhombomere 5 formation		2.184	1000	40.76	321.4	1	1		EGR2
GO: Biological Process	GO:0021659	rhombomere 3 structural organization		2.184	1000	40.76	321.4	1	1		EGR2
GO: Biological Process	GO:0021660	rhombomere 3 formation		2.184	1000	40.76	321.4	1	1		EGR2
GO: Biological Process	GO:1903940	negative regulation of TORC2 signaling		2.184	1000	40.76	321.4	1	1		DEPTOR
GO: Biological Process	GO:0010976	positive regulation of neuron projection development		2.275	1000	41.92	330.6	4	255		SERPINE2,PPP1R9A,PLXNB3,CNTF
GO: Biological Process	GO:0048925	lateral line system development		2.439	1000	44.4	350.1	3	123		ERBB3,EGR2,TNFRSF19
GO: Biological Process	GO:0006836	neurotransmitter transport		2.614	1000	47.02	370.8	4	265		PPP1R9A,VAMP1,RAB3B,SLC29A4
GO: Biological Process	GO:0010975	regulation of neuron projection development		2.724	1000	48.41	381.8	6	650		SERPINE2,SGK1,PPP1R9A,MBP,PLXNB3,CNTF
GO: Biological Process	GO:0030901	midbrain development		2.791	1000	49.02	386.6	3	129		MBP,PLP1,CNP
GO: Cellular Component	GO:0043209	myelin sheath		0.007274	1.346	1.346	7.806	6	225		MPZ,MBP,PLP1,MOBP,CNP,PMP2
GO: Cellular Component	GO:0045202	synapse		0.07587	14.04	5.53	32.07	13	1855		MPZ,ERBB3,SERPINE2,PPP1R9A,MBP,VAMP1,LAMA4,IGSF11,CHN2,RAB3B,PLP1,SLC29A4,CNP
GO: Cellular Component	GO:0031594	neuromuscular junction		0.08967	16.59	5.53	32.07	4	112		SERPINE2,PPP1R9A,VAMP1,LAMA4
GO: Cellular Component	GO:0031091	platelet alpha granule		0.9878	182.7	45.68	265	3	93		A2M,SERPINE2,F13A1
Human Phenotype	HP:0011096	Peripheral demyelination		0.0003306	0.3984	0.3984	3.056	5	53		SOX10,MPZ,EGR2,PLP1,PMP2
Human Phenotype	HP:0030173	Peripheral hypermyelination		0.001903	2.293	0.8053	6.178	3	9		SOX10,MPZ,EGR2
Human Phenotype	HP:0003134	Abnormality of peripheral nerve conduction		0.002185	2.632	0.8053	6.178	6	143		SOX10,MPZ,EGR2,VAMP1,PLP1,PMP2
Human Phenotype	HP:0045010	Abnormality of peripheral nerves		0.002673	3.221	0.8053	6.178	6	148		SOX10,MPZ,EGR2,VAMP1,PLP1,PMP2
Human Phenotype	HP:0003381	Demyelination		0.004752	5.727	1.145	8.787	5	90		SOX10,MPZ,EGR2,PLP1,PMP2
Human Phenotype	HP:0003130	Abnormal peripheral myelination		0.02297	27.67	3.953	30.33	5	124		SOX10,MPZ,EGR2,PLP1,PMP2
Human Phenotype	HP:0002495	Impaired vibratory sensation		0.02297	27.67	3.953	30.33	5	124		MPZ,ERBB3,EGR2,VAMP1,PMP2
Human Phenotype	HP:0003469	Peripheral dysmyelination		0.03407	41.06	5.132	39.37	3	22		SOX10,MPZ,PLP1
Human Phenotype	HP:0030175	Myelin tomacula		0.05184	62.46	5.925	45.46	2	4		MPZ,EGR2
Human Phenotype	HP:0010870	Abnormality of proprioception		0.05409	65.18	5.925	45.46	5	148		MPZ,ERBB3,EGR2,VAMP1,PMP2
Human Phenotype	HP:0010831	Impaired proprioception		0.05409	65.18	5.925	45.46	5	148		MPZ,ERBB3,EGR2,VAMP1,PMP2
Human Phenotype	HP:0003383	Onion bulb formation		0.1077	129.8	10.37	79.59	3	32		MPZ,EGR2,PMP2
Human Phenotype	HP:0001761	Pes cavus		0.1264	152.4	10.37	79.59	6	290		SOX10,MPZ,EGR2,VAMP1,PLP1,PMP2
Human Phenotype	HP:0009053	Distal lower limb muscle weakness		0.1277	153.9	10.37	79.59	4	91		MPZ,EGR2,VAMP1,PMP2
Human Phenotype	HP:0003382	Hypertrophic nerve changes		0.1291	155.6	10.37	79.59	2	6		MPZ,EGR2
Human Phenotype	HP:0001284	Areflexia		0.1471	177.3	10.61	81.39	6	298		SOX10,MPZ,ERBB3,EGR2,VAMP1,PMP2
Human Phenotype	HP:0030177	Abnormality of peripheral nervous system electrophysiology		0.1499	180.6	10.61	81.39	6	299		SOX10,MPZ,EGR2,VAMP1,PLP1,PMP2
Human Phenotype	HP:0032120	Abnormal peripheral nervous system physiology		0.1585	191	10.61	81.39	6	302		SOX10,MPZ,EGR2,VAMP1,PLP1,PMP2
Human Phenotype	HP:0002460	Distal muscle weakness		0.18	216.8	10.87	83.42	6	309		SOX10,MPZ,EGR2,VAMP1,PLP1,PMP2
Human Phenotype	HP:0004336	Myelin outfoldings		0.1805	217.5	10.87	83.42	2	7		SOX10,MPZ
Human Phenotype	HP:0003693	Distal amyotrophy		0.2062	248.5	11.57	88.75	5	196		SOX10,MPZ,EGR2,VAMP1,PMP2
Human Phenotype	HP:0007340	Lower limb muscle weakness		0.2112	254.5	11.57	88.75	5	197		MPZ,EGR2,VAMP1,PLP1,PMP2
Human Phenotype	HP:0007182	Peripheral hypomyelination		0.2402	289.5	12.41	95.17	2	8		SOX10,EGR2
Human Phenotype	HP:0000763	Sensory neuropathy		0.2476	298.3	12.41	95.17	7	477		SOX10,MPZ,ERBB3,EGR2,VAMP1,PLP1,PMP2
Human Phenotype	HP:0000762	Decreased nerve conduction velocity		0.2574	310.1	12.41	95.17	4	109		SOX10,MPZ,EGR2,PLP1
Human Phenotype	HP:0001178	Ulnar claw		0.3083	371.5	14.12	108.3	2	9		MPZ,EGR2
Human Phenotype	HP:0040129	Abnormal nerve conduction velocity		0.3164	381.2	14.12	108.3	4	115		SOX10,MPZ,EGR2,PLP1
Human Phenotype	HP:0004335	Abnormal formation of myelin sheaths		0.3381	407.4	14.55	111.6	4	117		SOX10,MPZ,EGR2,PLP1
Human Phenotype	HP:0040290	Abnormality of skeletal muscles		0.4184	504.2	17.39	133.4	8	702		SOX10,MPZ,ERBB3,RNF125,EGR2,VAMP1,PLP1,PMP2
Human Phenotype	HP:0006886	Impaired distal vibration sensation		0.4369	526.5	17.55	134.6	3	51		MPZ,EGR2,PMP2
Human Phenotype	HP:0001765	Hammertoe		0.4628	557.7	17.75	136.2	3	52		MPZ,EGR2,PMP2
Human Phenotype	HP:0030236	Abnormality of muscle size		0.4713	567.9	17.75	136.2	8	714		SOX10,MPZ,ERBB3,RNF125,EGR2,VAMP1,PLP1,PMP2
Human Phenotype	HP:0002936	Distal sensory impairment		0.4912	591.9	17.94	137.6	4	129		SOX10,MPZ,EGR2,PMP2
Human Phenotype	HP:0003376	Steppage gait		0.5762	694.4	20.42	156.7	3	56		MPZ,EGR2,PMP2
Human Phenotype	HP:0003202	Skeletal muscle atrophy		0.6304	759.6	21.7	166.5	7	554		SOX10,MPZ,ERBB3,EGR2,VAMP1,PLP1,PMP2
Human Phenotype	HP:0410008	Abnormality of the peripheral nervous system		0.7676	924.9	24.13	185.1	7	572		SOX10,MPZ,ERBB3,EGR2,VAMP1,PLP1,PMP2
Human Phenotype	HP:0033383	Decreased compound muscle action potential amplitude		0.7725	930.8	24.13	185.1	2	14		VAMP1,PMP2
Human Phenotype	HP:0031828	Abnormal superficial reflex		0.7809	941	24.13	185.1	5	261		MPZ,VAMP1,PLP1,CNP,PMP2
Human Phenotype	HP:0003487	Babinski sign		0.7809	941	24.13	185.1	5	261		MPZ,VAMP1,PLP1,CNP,PMP2
Human Phenotype	HP:0007108	Demyelinating peripheral neuropathy		0.8535	1000	25.71	197.3	3	64		SOX10,MPZ,PLP1
Human Phenotype	HP:0010871	Sensory ataxia		0.8897	1000	26.15	200.6	2	15		MPZ,EGR2
Human Phenotype	HP:0003474	Somatic sensory dysfunction		0.9446	1000	27.1	207.9	6	419		SOX10,MPZ,ERBB3,EGR2,VAMP1,PMP2
Human Phenotype	HP:0001315	Reduced tendon reflexes		0.9672	1000	27.1	207.9	7	594		SOX10,MPZ,ERBB3,EGR2,VAMP1,PLP1,PMP2
Human Phenotype	HP:0011805	Abnormal skeletal muscle morphology		1.084	1000	29.69	227.8	12	1865		SOX6,SOX10,MPZ,ERBB3,RNF125,EGR2,VAMP1,LAMA4,PLP1,F13A1,CNP,PMP2
Human Phenotype	HP:0007266	Cerebral dysmyelination		1.29	1000	34.53	264.9	2	18		SOX10,PLP1
Human Phenotype	HP:0000006	Autosomal dominant inheritance		1.607	1000	42.04	322.6	12	1937		SOX6,SOX10,MPZ,ERBB3,RNF125,EGR2,VAMP1,LAMA4,MPEG1,TUBB2A,F13A1,PMP2
Human Phenotype	HP:0002450	Abnormal motor neuron morphology		1.64	1000	42.04	322.6	6	465		SOX10,MPZ,EGR2,VAMP1,PLP1,PMP2
Human Phenotype	HP:0003690	Limb muscle weakness		1.68	1000	42.16	323.5	5	309		MPZ,EGR2,VAMP1,PLP1,PMP2
Human Phenotype	HP:0012757	Abnormal neuron morphology		1.735	1000	42.66	327.3	6	470		SOX10,MPZ,EGR2,VAMP1,PLP1,PMP2
Human Phenotype	HP:0003593	Infantile onset		1.812	1000	43.11	330.7	10	1359		SOX6,USP53,SOX10,MPZ,RNF125,EGR2,VAMP1,PLP1,TUBB2A,F13A1
Human Phenotype	HP:0410280	Pediatric onset		1.825	1000	43.11	330.7	12	1961		SOX6,USP53,SOX10,MPZ,RNF125,EGR2,VAMP1,PLP1,TUBB2A,F13A1,CNP,PMP2
Human Phenotype	HP:0003481	Segmental peripheral demyelination/remyelination		1.933	1000	44.8	343.7	2	22		MPZ,EGR2
Mouse Phenotype	MP:0001106	abnormal Schwann cell morphology		1.127e-06	0.001167	0.0005833	0.004387	6	37		SOX10,MPZ,ERBB3,SERPINE2,EGR2,LAMA4
Mouse Phenotype	MP:0001105	abnormal PNS glial cell morphology		1.127e-06	0.001167	0.0005833	0.004387	6	37		SOX10,MPZ,ERBB3,SERPINE2,EGR2,LAMA4
Mouse Phenotype	MP:0005404	abnormal axon morphology		3.196e-06	0.003307	0.001102	0.00829	9	185		SOX10,MPZ,MBP,LAMA4,CMTM5,PLP1,TUBB2A,CNP,CNTF
Mouse Phenotype	MP:0001107	decreased Schwann cell number		4.991e-06	0.005166	0.001292	0.009712	4	8		SOX10,ERBB3,SERPINE2,LAMA4
Mouse Phenotype	MP:0000920	abnormal myelination		2.6e-05	0.02691	0.005382	0.04047	8	164		SOX10,MPZ,EGR2,MBP,LAMA4,PLP1,MOBP,CNP
Mouse Phenotype	MP:0003871	abnormal myelin sheath morphology		3.765e-05	0.03896	0.006494	0.04883	6	65		MPZ,MBP,LAMA4,PLP1,CNP,CNTF
Mouse Phenotype	MP:0003634	abnormal glial cell morphology		4.62e-05	0.04781	0.00683	0.05136	10	339		SOX10,MPZ,ERBB3,SERPINE2,EGR2,MBP,LAMA4,PLP1,CNP,CNTF
Mouse Phenotype	MP:0013438	dysmyelination		0.0002135	0.221	0.02762	0.2077	4	18		SOX10,MPZ,PLP1,CNP
Mouse Phenotype	MP:0001077	abnormal spinal nerve morphology		0.0007101	0.735	0.07571	0.5694	6	106		SOX10,MPZ,ERBB3,SERPINE2,EGR2,LAMA4
Mouse Phenotype	MP:0005403	abnormal nerve conduction		0.0007315	0.7571	0.07571	0.5694	5	57		MPZ,EGR2,MBP,PLP1,PMP2
Mouse Phenotype	MP:0011904	abnormal Schwann cell physiology		0.001423	1.473	0.1339	1.007	3	8		SOX10,MPZ,EGR2
Mouse Phenotype	MP:0008415	abnormal neurite morphology		0.002619	2.711	0.2259	1.699	9	406		SOX10,MPZ,MBP,LAMA4,CMTM5,PLP1,TUBB2A,CNP,CNTF
Mouse Phenotype	MP:0000755	hindlimb paralysis		0.003521	3.644	0.2803	2.108	5	78		MPZ,EGR2,MBP,PLP1,CNP
Mouse Phenotype	MP:0008814	decreased nerve conduction velocity		0.003951	4.09	0.2921	2.197	4	36		MPZ,EGR2,MBP,PMP2
Mouse Phenotype	MP:0013147	limb paralysis		0.004511	4.669	0.3112	2.341	5	82		MPZ,EGR2,MBP,PLP1,CNP
Mouse Phenotype	MP:0002651	abnormal sciatic nerve morphology		0.0098	10.14	0.634	4.767	4	45		MPZ,SERPINE2,EGR2,LAMA4
Mouse Phenotype	MP:0003690	abnormal glial cell physiology		0.01196	12.38	0.7282	5.476	5	100		SOX10,MPZ,EGR2,PLP1,CNTF
Mouse Phenotype	MP:0003993	abnormal ventral spinal root morphology		0.02407	24.91	1.384	10.41	3	19		SOX10,ERBB3,LAMA4
Mouse Phenotype	MP:0000753	paralysis		0.02671	27.65	1.455	10.94	5	118		MPZ,EGR2,MBP,PLP1,CNP
Mouse Phenotype	MP:0011906	increased Schwann cell proliferation		0.05339	55.26	2.631	19.79	2	4		MPZ,EGR2
Mouse Phenotype	MP:0011905	abnormal Schwann cell proliferation		0.05339	55.26	2.631	19.79	2	4		MPZ,EGR2
Mouse Phenotype	MP:0002882	abnormal neuron morphology		0.0563	58.27	2.649	19.92	14	1464		USP53,SOX10,MPZ,ERBB3,EGR2,ENPP2,MBP,LAMA4,CMTM5,CHN2,PLP1,TUBB2A,CNP,CNTF
Mouse Phenotype	MP:0020452	abnormal axon radial sorting		0.08881	91.92	3.83	28.8	2	5		MPZ,LAMA4
Mouse Phenotype	MP:0012674	tomacula		0.08881	91.92	3.83	28.8	2	5		PLP1,CNP
Mouse Phenotype	MP:0000921	demyelination		0.1221	126.3	5.054	38	4	85		SOX10,MPZ,MBP,PLP1
Mouse Phenotype	MP:0000938	motor neuron degeneration		0.2013	208.4	8.015	60.27	3	38		SOX10,ERBB3,CNTF
Mouse Phenotype	MP:0002229	neurodegeneration		0.4016	415.6	15.18	114.2	7	459		USP53,SOX10,MPZ,ERBB3,PLP1,CNP,CNTF
Mouse Phenotype	MP:0002067	abnormal sensory capabilities/reflexes/nociception		0.4368	452.1	15.18	114.2	12	1345		USP53,SOX10,MPZ,ERBB3,SERPINE2,MBP,VAMP1,LAMA4,IGSF11,PMEL,GRAMD1C,PLP1
Mouse Phenotype	MP:0000745	tremors		0.4555	471.5	15.18	114.2	6	333		SOX10,MPZ,EGR2,MBP,LAMA4,PLP1
Mouse Phenotype	MP:0000953	abnormal oligodendrocyte morphology		0.4562	472.1	15.18	114.2	3	50		SOX10,MBP,PLP1
Mouse Phenotype	MP:0003492	abnormal involuntary movement		0.4613	477.5	15.18	114.2	12	1353		USP53,SOX10,MPZ,ERBB3,EGR2,MBP,VAMP1,LAMA4,IGSF11,PMEL,GRAMD1C,PLP1
Mouse Phenotype	MP:0001961	abnormal reflex		0.4694	485.8	15.18	114.2	11	1156		USP53,SOX10,MPZ,ERBB3,MBP,VAMP1,LAMA4,IGSF11,PMEL,GRAMD1C,PLP1
Mouse Phenotype	MP:0020938	decreased susceptibility to Picornaviridae infection		0.5783	598.6	17.6	132.4	2	12		MBP,PLP1
Mouse Phenotype	MP:0001045	abnormal enteric ganglia morphology		0.5783	598.6	17.6	132.4	2	12		SOX10,ERBB3
Mouse Phenotype	MP:0009978	abnormal cerebellum white matter morphology		0.6822	706	19.61	147.5	2	13		MBP,PLP1
Mouse Phenotype	MP:0001087	abnormal nodose ganglion morphology		0.6822	706	19.61	147.5	2	13		SOX10,ERBB3
Mouse Phenotype	MP:0001524	impaired limb coordination		0.7425	768.5	20.77	156.2	3	59		EGR2,VAMP1,LAMA4
Mouse Phenotype	MP:0008917	abnormal oligodendrocyte physiology		1.043	1000	27.97	210.4	2	16		SOX10,CNTF
Mouse Phenotype	MP:0000937	abnormal motor neuron morphology		1.06	1000	27.97	210.4	4	150		SOX10,ERBB3,EGR2,CNTF
Mouse Phenotype	MP:0001393	ataxia		1.081	1000	27.97	210.4	5	261		MPZ,MBP,LAMA4,PLP1,CNP
Mouse Phenotype	MP:0009937	abnormal neuron differentiation		1.119	1000	28.24	212.3	5	263		SOX10,ERBB3,ENPP2,CHN2,CNTF
Mouse Phenotype	MP:0000952	abnormal CNS glial cell morphology		1.176	1000	28.99	218	5	266		SOX10,SERPINE2,MBP,PLP1,CNTF
Mouse Phenotype	MP:0001100	abnormal vagus ganglion morphology		1.273	1000	30.48	229.2	3	71		SOX10,ERBB3,EGR2
Mouse Phenotype	MP:0008289	abnormal adrenal medulla morphology		1.325	1000	30.48	229.2	2	18		SOX10,ERBB3
Mouse Phenotype	MP:0001633	poor circulation		1.325	1000	30.48	229.2	2	18		ERBB3,LAMA4
Mouse Phenotype	MP:0001513	limb grasping		1.548	1000	34.42	258.9	5	283		MPZ,MBP,LAMA4,IGSF11,GRAMD1C
Mouse Phenotype	MP:0004811	abnormal neuron physiology		1.563	1000	34.42	258.9	7	578		ERBB3,EGR2,PPP1R9A,MBP,TNFRSF19,PLP1,CNTF
Mouse Phenotype	MP:0002183	gliosis		1.647	1000	35.52	267.1	4	169		SOX10,PLP1,CNP,CNTF
Mouse Phenotype	MP:0011085	postnatal lethality, complete penetrance		1.845	1000	38.98	293.1	6	436		SOX6,SOX10,ERBB3,EGR2,VAMP1,PLP1
Mouse Phenotype	MP:0008569	lethality at weaning		1.996	1000	41.25	310.2	3	83		SOX10,EGR2,PLP1
Mouse Phenotype	MP:0008503	abnormal spinal cord grey matter morphology		2.033	1000	41.25	310.2	4	179		SOX10,ERBB3,EGR2,CNTF
Mouse Phenotype	MP:0009450	abnormal axon fasciculation		2.171	1000	43.21	324.9	2	23		SOX10,ERBB3
Mouse Phenotype	MP:0003861	abnormal nervous system development		2.283	1000	43.64	328.1	10	1187		SOX10,MPZ,ERBB3,SERPINE2,EGR2,ENPP2,LAMA4,CHN2,PLP1,CNTF
Mouse Phenotype	MP:0000964	small dorsal root ganglion		2.364	1000	43.64	328.1	2	24		SOX10,ERBB3
Mouse Phenotype	MP:0009808	decreased oligodendrocyte number		2.364	1000	43.64	328.1	2	24		SOX10,PLP1
Mouse Phenotype	MP:0002272	abnormal nervous system electrophysiology		2.406	1000	43.64	328.1	5	313		MPZ,EGR2,MBP,PLP1,PMP2
Mouse Phenotype	MP:0000343	abnormal response to cardiac infarction		2.515	1000	43.64	328.1	3	90		APOD,OLR1,F13A1
Mouse Phenotype	MP:0005405	axon degeneration		2.515	1000	43.64	328.1	3	90		PLP1,CNP,CNTF
Mouse Phenotype	MP:0001516	abnormal motor coordination/balance		2.582	1000	43.64	328.1	8	811		MPZ,EGR2,MBP,VAMP1,LAMA4,IGSF11,PLP1,CNP
Mouse Phenotype	MP:0001569	abnormal circulating bilirubin level		2.672	1000	43.64	328.1	4	193		USP53,RNF125,LAMA4,PMEL
Mouse Phenotype	MP:0000951	sporadic seizures		2.989	1000	43.64	328.1	2	27		SOX10,MBP
Mouse Phenotype	MP:0004768	abnormal axonal transport		2.989	1000	43.64	328.1	2	27		MBP,PLP1
Mouse Phenotype	MP:0008916	abnormal astrocyte physiology		2.989	1000	43.64	328.1	2	27		PLP1,CNTF
Mouse Phenotype	MP:0031435	abnormal copulatory plug biosynthesis		3.036	1000	43.64	328.1	1	1		SERPINE2
Mouse Phenotype	MP:0012795	absent rhombomere 3		3.036	1000	43.64	328.1	1	1		EGR2
Mouse Phenotype	MP:0013009	increased vagal neural crest cell apoptosis		3.036	1000	43.64	328.1	1	1		SOX10
Mouse Phenotype	MP:0012803	absent rhombomere 5		3.036	1000	43.64	328.1	1	1		EGR2
Mouse Phenotype	MP:0012805	decreased rhombomere 6 size		3.036	1000	43.64	328.1	1	1		EGR2
Mouse Phenotype	MP:0012804	abnormal rhombomere 6 morphology		3.036	1000	43.64	328.1	1	1		EGR2
Mouse Phenotype	MP:0001909	reduced NMDA receptor mediated synaptic activity in barrel cortex		3.036	1000	43.64	328.1	1	1		SERPINE2
Mouse Phenotype	MP:0001109	absent Schwann cell precursors		3.036	1000	43.64	328.1	1	1		ERBB3
Mouse Phenotype	MP:0030908	abnormal melanocyte differentiation		3.036	1000	43.64	328.1	1	1		SOX10
Mouse Phenotype	MP:0001081	abnormal cranial ganglia morphology		3.093	1000	43.85	329.7	4	201		USP53,SOX10,ERBB3,EGR2
Mouse Phenotype	MP:0004263	abnormal limb posture		3.212	1000	44.93	337.9	2	28		SOX10,MPZ
Pathway	M39775	WP_OLIGODENDROCYTE_SPECIFICATION_AND_DIFFERENTIATION_LEADING_TO_MYELIN_COMPONENTS_FOR_CNS	WikiPathways	1.351e-07	5.784e-05	5.784e-05	0.0003839	6	30		SOX6,SOX10,MBP,PLP1,CNP,CNTF
Pathway	M39372	WP_GLIAL_CELL_DIFFERENTIATION	WikiPathways	0.0009758	0.4176	0.1396	0.9265	3	8		MBP,PLP1,CNP
Pathway	M29808	REACTOME_EGR2_AND_SOX10_MEDIATED_INITIATION_OF_SCHWANN_CELL_MYELINATION	Reactome Pathways	0.0009784	0.4188	0.1396	0.9265	4	29		SOX10,MPZ,EGR2,MBP
Pathway	M39899	WP_INTRACELLULAR_TRAFFICKING_PROTEINS_INVOLVED_IN_CMT_NEUROPATHY	WikiPathways	0.04921	21.06	5.266	34.95	3	27		MPZ,EGR2,RAB3B
Pathway	MM15627	REACTOME_NGF_STIMULATED_TRANSCRIPTION	Reactome Pathways	0.1036	44.34	8.868	58.86	2	6		EGR2,SGK1
Pathway	M2844	REACTOME_FORMATION_OF_FIBRIN_CLOT_CLOTTING_CASCADE	Reactome Pathways	0.1504	64.37	9.196	61.04	3	39		A2M,SERPINE2,F13A1
Pathway	MM14559	REACTOME_FORMATION_OF_FIBRIN_CLOT_CLOTTING_CASCADE	Reactome Pathways	0.1504	64.37	9.196	61.04	3	39		A2M,SERPINE2,F13A1
Pathway	M39389	WP_NOTCH1_REGULATION_OF_ENDOTHELIAL_CELL_CALCIFICATION	WikiPathways	0.9221	394.6	45.73	303.5	2	17		SOX6,SAT1
Pathway	M39401	WP_MECP2_AND_ASSOCIATED_RETT_SYNDROME	WikiPathways	0.9616	411.6	45.73	303.5	3	73		SGK1,MBP,CNP
Pubmed	23575864	Sox10 cooperates with the mediator subunit 12 during terminal differentiation of myelinating glia.	Pubmed	6.128e-11	4.846e-07	3.538e-07	3.38e-06	6	18		SOX10,MPZ,EGR2,MBP,PLP1,CNP
Pubmed	28981898	Overexpression of Truncated Human DISC1 Induces Appearance of Hindbrain Oligodendroglia in the Forebrain During Development.	Pubmed	8.948e-11	7.076e-07	3.538e-07	3.38e-06	6	19		SOX10,MPZ,ERBB3,EGR2,PLP1,CNP
Pubmed	31924792	ADAR1 mediated regulation of neural crest derived melanocytes and Schwann cell development.	Pubmed	1.217e-09	9.625e-06	3.208e-06	3.065e-05	7	59		SOX10,MPZ,ERBB3,EGR2,MBP,DUSP15,PLP1
Pubmed	34234180	SoxD transcription factor deficiency in Schwann cells delays myelination in the developing peripheral nervous system.	Pubmed	2.281e-09	1.804e-05	4.51e-06	4.308e-05	5	12		SOX6,SOX10,MPZ,EGR2,MBP
Pubmed	19179536	Calcineurin/NFAT signaling is required for neuregulin-regulated Schwann cell differentiation.	Pubmed	5.755e-09	4.551e-05	9.102e-06	8.695e-05	5	14		SOX10,MPZ,ERBB3,EGR2,MBP
Pubmed	29361054	Analysis of the human SOX10 mutation Q377X in mice and its implications for genotype-phenotype correlation in SOX10-related human disease.	Pubmed	8.624e-09	6.82e-05	9.743e-06	9.307e-05	5	15		SOX10,MPZ,EGR2,MBP,PLP1
Pubmed	20457761	Sox10 is required for Schwann cell identity and progression beyond the immature Schwann cell stage.	Pubmed	8.624e-09	6.82e-05	9.743e-06	9.307e-05	5	15		SOX10,MPZ,ERBB3,EGR2,MBP
Pubmed	25079316	Glial origin of mesenchymal stem cells in a tooth model system.	Pubmed	1.774e-08	0.0001403	1.753e-05	0.0001675	5	17		SOX10,ERBB3,EGR2,MBP,PLP1
Pubmed	16790476	Replacement of the Sox10 transcription factor by Sox8 reveals incomplete functional equivalence.	Pubmed	2.454e-08	0.000194	2.156e-05	0.0002059	5	18		SOX10,MPZ,EGR2,MBP,PLP1
Pubmed	15713637	The class III POU domain protein Brn-1 can fully replace the related Oct-6 during schwann cell development and myelination.	Pubmed	3.678e-08	0.0002908	2.908e-05	0.0002778	4	6		SOX10,MPZ,EGR2,MBP
Pubmed	35022234	GATOR2 complex-mediated amino acid signaling regulates brain myelination.	Pubmed	4.431e-08	0.0003504	3.186e-05	0.0003043	5	20		SOX10,MBP,PLP1,MOBP,CNP
Pubmed	27532821	The Dual-specificity phosphatase Dusp15 is regulated by Sox10 and Myrf in Myelinating Oligodendrocytes.	Pubmed	8.573e-08	0.0006779	5.65e-05	0.0005397	4	7		SOX10,MBP,DUSP15,PLP1
Pubmed	24952961	A high-resolution spatiotemporal atlas of gene expression of the developing mouse brain.	Pubmed	1.123e-07	0.0008884	6.834e-05	0.0006528	17	1937		SOX6,A2M,SOX10,ERBB3,DEPTOR,EGR2,SGK1,DTX4,MBP,VAMP1,MPEG1,APOD,PLP1,MOBP,SLC29A4,CNP,PLXNB3
Pubmed	24449836	Genetic evidence that Nkx2.2 and Pdgfra are major determinants of the timing of oligodendrocyte differentiation in the developing CNS.	Pubmed	3.08e-07	0.002436	0.0001624	0.001551	4	9		SOX10,MBP,PLP1,CNP
Pubmed	21613327	Gpr126 is essential for peripheral nerve development and myelination in mammals.	Pubmed	3.08e-07	0.002436	0.0001624	0.001551	4	9		SOX10,MPZ,EGR2,MBP
Pubmed	11799060	Terminal differentiation of myelin-forming oligodendrocytes depends on the transcription factor Sox10.	Pubmed	5.129e-07	0.004056	0.0002535	0.002422	4	10		SOX10,MBP,PLP1,CNP
Pubmed	29500351	Nfat/calcineurin signaling promotes oligodendrocyte differentiation and myelination by transcription factor network tuning.	Pubmed	1.207e-06	0.009543	0.0005302	0.005065	4	12		SOX10,MBP,PLP1,CNP
Pubmed	28336932	Tmeff2 is expressed in differentiating oligodendrocytes but dispensable for their differentiation in vivo.	Pubmed	1.207e-06	0.009543	0.0005302	0.005065	4	12		SOX10,MBP,PLP1,CNP
Pubmed	9373029	In situ expression of PLP/DM-20, MBP, and CNP during embryonic and postnatal development of the jimpy mutant and of transgenic mice overexpressing PLP.	Pubmed	2.034e-06	0.01608	0.0007311	0.006984	3	3		MBP,PLP1,CNP
Pubmed	21472765	Expression of myelin genes: comparative analysis of Oli-neu and N20.1 oligodendroglial cell lines.	Pubmed	2.034e-06	0.01608	0.0007311	0.006984	3	3		MBP,PLP1,CNP
Pubmed	15009677	Gene expression profile of the nucleus accumbens of human cocaine abusers: evidence for dysregulation of myelin.	Pubmed	2.034e-06	0.01608	0.0007311	0.006984	3	3		MBP,PLP1,MOBP
Pubmed	19459211	Early ultrastructural defects of axons and axon-glia junctions in mice lacking expression of Cnp1.	Pubmed	2.034e-06	0.01608	0.0007311	0.006984	3	3		MBP,PLP1,CNP
Pubmed	25680202	Elevated in vivo levels of a single transcription factor directly convert satellite glia into oligodendrocyte-like cells.	Pubmed	4.42e-06	0.03495	0.001295	0.01237	4	16		SOX10,EGR2,MBP,PLP1
Pubmed	17699610	Hypomorphic Sox10 alleles reveal novel protein functions and unravel developmental differences in glial lineages.	Pubmed	4.42e-06	0.03495	0.001295	0.01237	4	16		SOX10,MPZ,MBP,PLP1
Pubmed	22365546	Dual-mode modulation of Smad signaling by Smad-interacting protein Sip1 is required for myelination in the central nervous system.	Pubmed	4.42e-06	0.03495	0.001295	0.01237	4	16		SOX10,MBP,PLP1,CNP
Pubmed	19805360	The tyrosine phosphatase Shp2 (PTPN11) directs Neuregulin-1/ErbB signaling throughout Schwann cell development.	Pubmed	4.42e-06	0.03495	0.001295	0.01237	4	16		SOX10,MPZ,EGR2,MBP
Pubmed	25568100	Brg1-dependent chromatin remodelling is not essentially required during oligodendroglial differentiation.	Pubmed	4.42e-06	0.03495	0.001295	0.01237	4	16		SOX10,MBP,PLP1,CNP
Pubmed	22337526	Establishment of myelinating Schwann cells and barrier integrity between central and peripheral nervous systems depend on Sox10.	Pubmed	5.775e-06	0.04567	0.001631	0.01558	4	17		SOX10,MPZ,EGR2,MBP
Pubmed	7807578	Neurological mouse mutants and the genes of myelin.	Pubmed	8.118e-06	0.0642	0.002071	0.01978	3	4		MPZ,MBP,PLP1
Pubmed	9272636	Developmental expression of the murine Mobp gene.	Pubmed	8.118e-06	0.0642	0.002071	0.01978	3	4		MBP,PLP1,MOBP
Pubmed	7935840	Krox-20 controls myelination in the peripheral nervous system.	Pubmed	8.118e-06	0.0642	0.002071	0.01978	3	4		MPZ,EGR2,MBP
Pubmed	31081019	Chromatin remodeler Ep400 ensures oligodendrocyte survival and is required for myelination in the vertebrate central nervous system.	Pubmed	9.387e-06	0.07423	0.002183	0.02086	4	19		SOX10,MBP,PLP1,CNP
Pubmed	23332759	Olig2 targets chromatin remodelers to enhancers to initiate oligodendrocyte differentiation.	Pubmed	9.387e-06	0.07423	0.002183	0.02086	4	19		SOX10,MBP,PLP1,CNP
Pubmed	35173232	Role of the Pbrm1 subunit and the PBAF complex in Schwann cell development.	Pubmed	9.387e-06	0.07423	0.002183	0.02086	4	19		SOX10,MPZ,EGR2,MBP
Pubmed	28880149	Dual function of the PI3K-Akt-mTORC1 axis in myelination of the peripheral nervous system.	Pubmed	1.447e-05	0.1144	0.003269	0.03123	4	21		SOX10,MPZ,EGR2,MBP
Pubmed	17084361	SoxD proteins influence multiple stages of oligodendrocyte development and modulate SoxE protein function.	Pubmed	1.767e-05	0.1397	0.00388	0.03707	4	22		SOX6,SOX10,MBP,PLP1
Pubmed	7568894	The molecular basis of the neuropathies of mouse and human.	Pubmed	2.028e-05	0.1604	0.00422	0.04031	3	5		MPZ,MBP,PLP1
Pubmed	30242047	Molecular and Genetic Evidence for the PDGFR?-Independent Population of Oligodendrocyte Progenitor Cells in the Developing Mouse Brain.	Pubmed	2.028e-05	0.1604	0.00422	0.04031	3	5		SOX10,MBP,PLP1
Pubmed	14522948	Local regulation of fat metabolism in peripheral nerves.	Pubmed	2.136e-05	0.1689	0.004332	0.04138	4	23		MPZ,EGR2,APOD,PLP1
Pubmed	30348676	Cellular Origin, Tumor Progression, and Pathogenic Mechanisms of Cutaneous Neurofibromas Revealed by Mice with	Pubmed	2.561e-05	0.2025	0.005064	0.04837	4	24		SOX10,KRT15,EGR2,MBP
Pubmed	21238928	Rheb1 is required for mTORC1 and myelination in postnatal brain development.	Pubmed	3.046e-05	0.2409	0.005876	0.05613	4	25		MBP,PLP1,MOBP,CNP
Pubmed	30538199	Apurinic endonuclease-1 preserves neural genome integrity to maintain homeostasis and thermoregulation and prevent brain tumors.	Pubmed	3.597e-05	0.2844	0.006615	0.06319	4	26		SOX10,MBP,PLP1,CNP
Pubmed	25810530	The Wnt effector transcription factor 7-like 2 positively regulates oligodendrocyte differentiation in a manner independent of Wnt/?-catenin signaling.	Pubmed	3.597e-05	0.2844	0.006615	0.06319	4	26		SOX10,MBP,PLP1,CNP
Pubmed	15312649	The protooncogene Ski controls Schwann cell proliferation and myelination.	Pubmed	4.052e-05	0.3204	0.007282	0.06957	3	6		SOX10,MPZ,MBP
Pubmed	22807310	Evidence that nuclear factor IA inhibits repair after white matter injury.	Pubmed	7.084e-05	0.5602	0.01143	0.1092	3	7		SOX10,MBP,PLP1
Pubmed	9338783	Severe neuropathies in mice with targeted mutations in the ErbB3 receptor.	Pubmed	7.084e-05	0.5602	0.01143	0.1092	3	7		MPZ,ERBB3,EGR2
Pubmed	25754147	Dose-dependent regulation of oligodendrocyte specification by ?-catenin signaling.	Pubmed	7.084e-05	0.5602	0.01143	0.1092	3	7		SOX10,MBP,PLP1
Pubmed	19837037	Schwann cell precursors from nerve innervation are a cellular origin of melanocytes in skin.	Pubmed	7.084e-05	0.5602	0.01143	0.1092	3	7		SOX10,ERBB3,EGR2
Pubmed	8662541	The POU factor Oct-6 and Schwann cell differentiation.	Pubmed	7.084e-05	0.5602	0.01143	0.1092	3	7		MPZ,MBP,CNP
Pubmed	26928066	Chd7 cooperates with Sox10 and regulates the onset of CNS myelination and remyelination.	Pubmed	8.602e-05	0.6803	0.01361	0.13	4	32		SOX10,ENPP2,PLP1,CNP
Pubmed	15102707	Transcription factors Sox8 and Sox10 perform non-equivalent roles during oligodendrocyte development despite functional redundancy.	Pubmed	0.0001132	0.8955	0.01628	0.1555	3	8		SOX10,MBP,PLP1
Pubmed	16336945	Gli3 mutation rescues the generation, but not the differentiation, of oligodendrocytes in Shh mutants.	Pubmed	0.0001132	0.8955	0.01628	0.1555	3	8		SOX10,MBP,PLP1
Pubmed	17515609	Prolonged Sox4 expression in oligodendrocytes interferes with normal myelination in the central nervous system.	Pubmed	0.0001132	0.8955	0.01628	0.1555	3	8		SOX10,MBP,PLP1
Pubmed	26345464	Transcription factors Sox5 and Sox6 exert direct and indirect influences on oligodendroglial migration in spinal cord and forebrain.	Pubmed	0.0001132	0.8955	0.01628	0.1555	3	8		SOX6,SOX10,MBP
Pubmed	18632947	Nogo-A and myelin-associated glycoprotein differently regulate oligodendrocyte maturation and myelin formation.	Pubmed	0.0001132	0.8955	0.01628	0.1555	3	8		MBP,PLP1,CNP
Pubmed	20578039	Dynamic expression of Cx47 in mouse brain development and in the cuprizone model of myelin plasticity.	Pubmed	0.0001697	1.342	0.02237	0.2137	3	9		MBP,PLP1,CNP
Pubmed	21210220	Hypomyelination phenotype caused by impaired differentiation of oligodendrocytes in Emx1-cre mediated Cdk5 conditional knockout mice.	Pubmed	0.0001697	1.342	0.02237	0.2137	3	9		MBP,PLP1,CNP
Pubmed	29252214	Microglia ablation alleviates myelin-associated catatonic signs in mice.	Pubmed	0.0001697	1.342	0.02237	0.2137	3	9		MBP,PLP1,CNP
Pubmed	27816769	In vivocharacterization of the aspartyl-tRNA synthetase DARS: Homing in on the leukodystrophy HBSL.	Pubmed	0.0001697	1.342	0.02237	0.2137	3	9		MBP,PLP1,CNP
Pubmed	18184726	Sox9 and Sox10 influence survival and migration of oligodendrocyte precursors in the spinal cord by regulating PDGF receptor alpha expression.	Pubmed	0.0001697	1.342	0.02237	0.2137	3	9		SOX10,MBP,PLP1
Pubmed	20805985	Ablation of Dicer from murine Schwann cells increases their proliferation while blocking myelination.	Pubmed	0.0001756	1.389	0.02276	0.2174	4	38		SOX10,EGR2,MBP,CNP
Pubmed	15880651	Specific requirements of sonic hedgehog signaling during oligodendrocyte development.	Pubmed	0.0002422	1.916	0.0309	0.2951	3	10		SOX10,MBP,PLP1
Pubmed	26085643	Chemokine Signaling Controls Integrity of Radial Glial Scaffold in Developing Spinal Cord and Consequential Proper Position of Boundary Cap Cells.	Pubmed	0.0003328	2.631	0.03814	0.3643	3	11		SOX10,ERBB3,EGR2
Pubmed	29078343	Dual origin of enteric neurons in vagal Schwann cell precursors and the sympathetic neural crest.	Pubmed	0.0003328	2.631	0.03814	0.3643	3	11		SOX10,ERBB3,PLP1
Pubmed	14602683	Region-specific and stage-dependent regulation of Olig gene expression and oligodendrogenesis by Nkx6.1 homeodomain transcription factor.	Pubmed	0.0003328	2.631	0.03814	0.3643	3	11		SOX10,MBP,PLP1
Pubmed	28496133	Folate Metabolism Regulates Oligodendrocyte Survival and Differentiation by Modulating AMPK? Activity.	Pubmed	0.0003328	2.631	0.03814	0.3643	3	11		SOX10,MBP,PLP1
Pubmed	20648636	Control of oligodendrocyte generation and proliferation by Shp2 protein tyrosine phosphatase.	Pubmed	0.0003328	2.631	0.03814	0.3643	3	11		SOX10,MBP,PLP1
Pubmed	21536740	Isolation and function of mouse tissue resident vascular precursors marked by myelin protein zero.	Pubmed	0.0003328	2.631	0.03814	0.3643	3	11		SOX10,MPZ,MBP
Pubmed	23637331	The homeobox gene Gsx2 controls the timing of oligodendroglial fate specification in mouse lateral ganglionic eminence progenitors.	Pubmed	0.0003328	2.631	0.03814	0.3643	3	11		SOX10,MBP,PLP1
Pubmed	26525805	Sox13 functionally complements the related Sox5 and Sox6 as important developmental modulators in mouse spinal cord oligodendrocytes.	Pubmed	0.0004433	3.505	0.04869	0.4651	3	12		SOX6,SOX10,MBP
Pubmed	34336815	Conditional Loss of BAF (mSWI/SNF) Scaffolding Subunits Affects Specification and Proliferation of Oligodendrocyte Precursors in Developing Mouse Forebrain.	Pubmed	0.0004433	3.505	0.04869	0.4651	3	12		SOX10,MBP,PLP1
Pubmed	15629701	Generation of oligodendrocyte precursor cells from mouse dorsal spinal cord independent of Nkx6 regulation and Shh signaling.	Pubmed	0.0004433	3.505	0.04869	0.4651	3	12		SOX10,MBP,PLP1
Pubmed	24154525	Conserved molecular signatures of neurogenesis in the hippocampal subgranular zone of rodents and primates.	Pubmed	0.0005152	4.074	0.05581	0.5332	7	375		SERPINE2,MBP,RAB3B,PLP1,MOBP,CNP,SPATA13
Pubmed	26637354	Severe Hypomyelination and Developmental Defects Are Caused in Mice Lacking Protein Arginine Methyltransferase 1 (PRMT1) in the Central Nervous System.	Pubmed	0.0005757	4.553	0.05991	0.5723	3	13		SOX10,MBP,CNP
Pubmed	12971894	Sonic hedgehog is required for progenitor cell maintenance in telencephalic stem cell niches.	Pubmed	0.0005757	4.553	0.05991	0.5723	3	13		SOX10,MBP,CNP
Pubmed	30664625	Constitutional mislocalization of Pten drives precocious maturation in oligodendrocytes and aberrant myelination in model of autism spectrum disorder.	Pubmed	0.0005757	4.553	0.05991	0.5723	3	13		MBP,PLP1,CNP
Pubmed	34630045	Evidence That	Pubmed	0.0007321	5.789	0.07328	0.7001	3	14		SOX10,PLP1,CNP
Pubmed	19493314	Comparison of melanoblast expression patterns identifies distinct classes of genes.	Pubmed	0.0007321	5.789	0.07328	0.7001	3	14		SOX10,ERBB3,PMEL
Pubmed	31043608	Capicua regulates neural stem cell proliferation and lineage specification through control of Ets factors.	Pubmed	0.0007321	5.789	0.07328	0.7001	3	14		SOX10,MBP,CNP
Pubmed	19739253	Lack of aspartoacylase activity disrupts survival and differentiation of neural progenitors and oligodendrocytes in a mouse model of Canavan disease.	Pubmed	0.0009143	7.23	0.08607	0.8222	3	15		MBP,PLP1,CNP
Pubmed	12490199	Neurogenin3 participates in gliogenesis in the developing vertebrate spinal cord.	Pubmed	0.0009143	7.23	0.08607	0.8222	3	15		SOX10,MBP,PLP1
Pubmed	24599474	The protein tyrosine phosphatase Shp2 is required for the generation of oligodendrocyte progenitor cells and myelination in the mouse telencephalon.	Pubmed	0.0009143	7.23	0.08607	0.8222	3	15		SOX10,MBP,CNP
Pubmed	20144603	Replacement of mouse Sox10 by the Drosophila ortholog Sox100B provides evidence for co-option of SoxE proteins into vertebrate-specific gene-regulatory networks through altered expression.	Pubmed	0.0009143	7.23	0.08607	0.8222	3	15		SOX10,EGR2,MBP
Pubmed	27144456	Mnn10 Maintains Pathogenicity in Candida albicans by Extending ?-1,6-Mannose Backbone to Evade Host Dectin-1 Mediated Antifungal Immunity.	Pubmed	0.0009143	7.23	0.08607	0.8222	3	15		SOX10,MBP,CNP
Pubmed	24257626	Stem cell factor Sox2 and its close relative Sox3 have differentiation functions in oligodendrocytes.	Pubmed	0.001124	8.891	0.1007	0.9622	3	16		SOX10,MBP,PLP1
Pubmed	35815410	Schwann cell precursors represent a neural crest-like state with biased multipotency.	Pubmed	0.001364	10.79	0.1007	0.9622	3	17		SOX10,MPZ,SERPINE2
Pubmed	24948802	Stage-specific regulation of oligodendrocyte development by Wnt/?-catenin signaling.	Pubmed	0.001364	10.79	0.1007	0.9622	3	17		SOX10,MBP,PLP1
Pubmed	27889898	The Transcription Factors EBF1 and EBF2 Are Positive Regulators of Myelination in Schwann Cells.	Pubmed	0.001364	10.79	0.1007	0.9622	3	17		EGR2,DUSP15,PMP2
Pubmed	17678855	Dlx1 and Dlx2 control neuronal versus oligodendroglial cell fate acquisition in the developing forebrain.	Pubmed	0.001364	10.79	0.1007	0.9622	3	17		SOX10,MBP,PLP1
Pubmed	19838178	The oligodendrocyte-specific G protein-coupled receptor GPR17 is a cell-intrinsic timer of myelination.	Pubmed	0.001635	12.93	0.1007	0.9622	3	18		MBP,PLP1,CNP
Pubmed	30755303	Ionic strength and calcium regulate membrane interactions of myelin basic protein and the cytoplasmic domain of myelin protein zero.	Pubmed	0.001643	12.99	0.1007	0.9622	2	2		MPZ,MBP
Pubmed	20334434	Myelin basic protein and myelin protein 2 act synergistically to cause stacking of lipid bilayers.	Pubmed	0.001643	12.99	0.1007	0.9622	2	2		MBP,PMP2
Pubmed	25066805	Proteolipid protein cannot replace P0 protein as the major structural protein of peripheral nervous system myelin.	Pubmed	0.001643	12.99	0.1007	0.9622	2	2		MPZ,PLP1
Pubmed	27470661	Cortical network dysfunction caused by a subtle defect of myelination.	Pubmed	0.001643	12.99	0.1007	0.9622	2	2		MBP,CNP
Pubmed	16896310	Paired overexpression of ErbB3 and Sox10 in pilocytic astrocytoma.	Pubmed	0.001643	12.99	0.1007	0.9622	2	2		SOX10,ERBB3
Pubmed	11173922	Rumpshaker behaves like juvenile-lethal Plp mutations when combined with shiverer in double mutant mice.	Pubmed	0.001643	12.99	0.1007	0.9622	2	2		MBP,PLP1
Pubmed	21670295	Boundary cap cells are peripheral nervous system stem cells that can be redirected into central nervous system lineages.	Pubmed	0.001643	12.99	0.1007	0.9622	2	2		EGR2,MBP
Pubmed	6765662	Neurological mutations affecting myelination in the central nervous system.	Pubmed	0.001643	12.99	0.1007	0.9622	2	2		MBP,PLP1
Pubmed	26937016	Application of q-Space Diffusion MRI for the Visualization of White Matter.	Pubmed	0.001643	12.99	0.1007	0.9622	2	2		MBP,PLP1
Pubmed	1396170	Oligodendrocytes from jimpy and normal mature tissue can be 'activated' when transplanted in a newborn environment.	Pubmed	0.001643	12.99	0.1007	0.9622	2	2		MBP,PLP1
Pubmed	15226307	Oligodendroglial modulation of fast axonal transport in a mouse model of hereditary spastic paraplegia.	Pubmed	0.001643	12.99	0.1007	0.9622	2	2		MBP,PLP1
Pubmed	12966208	Soma-restricted products of the myelin proteolipid gene are expressed primarily in neurons in the developing mouse nervous system.	Pubmed	0.001643	12.99	0.1007	0.9622	2	2		MBP,PLP1
Pubmed	19487693	Induction of myelin protein zero by early growth response 2 through upstream and intragenic elements.	Pubmed	0.001643	12.99	0.1007	0.9622	2	2		MPZ,EGR2
Pubmed	8217522	Regional and developmental variations of GFAP and actin mRNA levels in the CNS of jimpy and shiverer mutant mice.	Pubmed	0.001643	12.99	0.1007	0.9622	2	2		MBP,PLP1
Pubmed	8972797	Evidence that some oligodendrocyte progenitors in the developing optic pathway express the plp gene.	Pubmed	0.001643	12.99	0.1007	0.9622	2	2		MBP,PLP1
Pubmed	31585094	Oligodendrocyte Death in Pelizaeus-Merzbacher Disease Is Rescued by Iron Chelation.	Pubmed	0.001643	12.99	0.1007	0.9622	2	2		MBP,PLP1
Pubmed	9010205	Assembly of CNS myelin in the absence of proteolipid protein.	Pubmed	0.001643	12.99	0.1007	0.9622	2	2		MBP,PLP1
Pubmed	2467009	Interaction of myelin basic protein and proteolipid protein.	Pubmed	0.001643	12.99	0.1007	0.9622	2	2		MBP,PLP1
Pubmed	1721567	Shiverer jimpy double mutant mice. V. Correlation of genotype and myelin proteins.	Pubmed	0.001643	12.99	0.1007	0.9622	2	2		MBP,PLP1
Pubmed	9616125	Axonal swellings and degeneration in mice lacking the major proteolipid of myelin.	Pubmed	0.001643	12.99	0.1007	0.9622	2	2		MBP,PLP1
Pubmed	33351792	Oligodendrocytes support axonal transport and maintenance via exosome secretion.	Pubmed	0.001643	12.99	0.1007	0.9622	2	2		PLP1,CNP
Pubmed	30506895	The myelin protein PMP2 is regulated by SOX10 and drives melanoma cell invasion.	Pubmed	0.001643	12.99	0.1007	0.9622	2	2		SOX10,PMP2
Pubmed	7540676	Mice doubly deficient in the genes for P0 and myelin basic protein show that both proteins contribute to the formation of the major dense line in peripheral nerve myelin.	Pubmed	0.001643	12.99	0.1007	0.9622	2	2		MPZ,MBP
Pubmed	6083474	Interaction between human myelin basic protein and lipophilin.	Pubmed	0.001643	12.99	0.1007	0.9622	2	2		MBP,PLP1
Pubmed	10854769	Morphometric analysis of the myelin-associated oligodendrocytic basic protein-deficient mouse reveals a possible role for myelin-associated oligodendrocytic basic protein in regulating axonal diameter.	Pubmed	0.001643	12.99	0.1007	0.9622	2	2		MBP,MOBP
Pubmed	9211822	Functional analysis in vivo of the double mutant mouse deficient in both proteolipid protein (PLP) and myelin basic protein (MBP) in the central nervous system.	Pubmed	0.001643	12.99	0.1007	0.9622	2	2		MBP,PLP1
Pubmed	16684879	Sox10 regulates ciliary neurotrophic factor gene expression in Schwann cells.	Pubmed	0.001643	12.99	0.1007	0.9622	2	2		SOX10,CNTF
Pubmed	12951658	erbB3 is dispensable for oligodendrocyte development in vitro and in vivo.	Pubmed	0.001643	12.99	0.1007	0.9622	2	2		ERBB3,CNP
Pubmed	1890702	Oligodendrocytes of the jimpy phenotype can be partially restored by environmental factors in vivo.	Pubmed	0.001643	12.99	0.1007	0.9622	2	2		MBP,PLP1
Pubmed	7528353	Contribution of transplantations to the understanding of the role of the PLP gene.	Pubmed	0.001643	12.99	0.1007	0.9622	2	2		MBP,PLP1
Pubmed	22492709	Genome-wide analysis of EGR2/SOX10 binding in myelinating peripheral nerve.	Pubmed	0.001643	12.99	0.1007	0.9622	2	2		SOX10,EGR2
Pubmed	16373334	Direct regulation of myelin protein zero expression by the Egr2 transactivator.	Pubmed	0.001643	12.99	0.1007	0.9622	2	2		MPZ,EGR2
Pubmed	8663988	Parallel evolution and coexpression of the proteolipid proteins and protein zero in vertebrate myelin.	Pubmed	0.001643	12.99	0.1007	0.9622	2	2		MPZ,PLP1
Pubmed	26393339	Proteolipid protein modulates preservation of peripheral axons and premature death when myelin protein zero is lacking.	Pubmed	0.001643	12.99	0.1007	0.9622	2	2		MPZ,PLP1
Pubmed	19922439	Activation of Krox20 gene expression by Sox10 in myelinating Schwann cells.	Pubmed	0.001643	12.99	0.1007	0.9622	2	2		SOX10,EGR2
Pubmed	24849898	A role of peripheral myelin protein 2 in lipid homeostasis of myelinating Schwann cells.	Pubmed	0.001643	12.99	0.1007	0.9622	2	2		MBP,PMP2
Pubmed	9188567	The shiverer mutation affects the persistence of Theiler's virus in the central nervous system.	Pubmed	0.001643	12.99	0.1007	0.9622	2	2		MBP,PLP1
Pubmed	10077700	Reduced levels of a specific myelin-associated oligodendrocytic basic protein isoform in shiverer myelin.	Pubmed	0.001643	12.99	0.1007	0.9622	2	2		MBP,MOBP
Pubmed	2483096	A novel mutation in myelin-deficient mice results in unstable myelin basic protein gene transcripts.	Pubmed	0.001643	12.99	0.1007	0.9622	2	2		MPZ,MBP
Pubmed	35399523	Rnf220 is Implicated in the Dorsoventral Patterning of the Hindbrain Neural Tube in Mice.	Pubmed	0.00228	18.03	0.1377	1.315	3	20		SOX10,MBP,PLP1
Pubmed	26212662	Boundary Caps Give Rise to Neurogenic Stem Cells and Terminal Glia in the Skin.	Pubmed	0.00228	18.03	0.1377	1.315	3	20		SOX10,EGR2,MBP
Pubmed	22767514	Schwann cell myelination requires integration of laminin activities.	Pubmed	0.002658	21.02	0.1592	1.521	3	21		MPZ,EGR2,LAMA4
Pubmed	11955448	Common developmental requirement for Olig function indicates a motor neuron/oligodendrocyte connection.	Pubmed	0.003075	24.32	0.1828	1.747	3	22		SOX10,MBP,PLP1
Pubmed	24925912	Neurodevelopment. Parasympathetic ganglia derive from Schwann cell precursors.	Pubmed	0.003533	27.94	0.2085	1.992	3	23		SOX10,ERBB3,PLP1
Pubmed	17537790	Physiological Notch signaling promotes gliogenesis in the developing peripheral and central nervous systems.	Pubmed	0.004034	31.9	0.2357	2.252	3	24		SOX10,EGR2,MBP
Pubmed	18524893	Disruption of Krox20-Nab interaction in the mouse leads to peripheral neuropathy with biphasic evolution.	Pubmed	0.00458	36.22	0.2357	2.252	3	25		MPZ,EGR2,MBP
Pubmed	32266943	Transcription factor Tcf4 is the preferred heterodimerization partner for Olig2 in oligodendrocytes and required for differentiation.	Pubmed	0.00458	36.22	0.2357	2.252	3	25		SOX10,MBP,PLP1
Pubmed	22522171	Id proteins synchronize stemness and anchorage to the niche of neural stem cells.	Pubmed	0.00458	36.22	0.2357	2.252	3	25		SOX10,MBP,CNP
Pubmed	2113569	Radial component of CNS myelin: junctional subunit structure and supramolecular assembly.	Pubmed	0.004919	38.9	0.2357	2.252	2	3		MBP,PLP1
Pubmed	10594919	Neurosteroid progesterone is up-regulated in the brain of jimpy and shiverer mice.	Pubmed	0.004919	38.9	0.2357	2.252	2	3		MBP,PLP1
Pubmed	3077065	Cellular and molecular aspects of myelin protein gene expression.	Pubmed	0.004919	38.9	0.2357	2.252	2	3		MBP,PLP1
Pubmed	19439587	Cholesterol regulates the endoplasmic reticulum exit of the major membrane protein P0 required for peripheral myelin compaction.	Pubmed	0.004919	38.9	0.2357	2.252	2	3		MPZ,CNP
Pubmed	2442307	Developmental expression of the myelin proteolipid protein and basic protein mRNAs in normal and dysmyelinating mutant mice.	Pubmed	0.004919	38.9	0.2357	2.252	2	3		MBP,PLP1
Pubmed	28169300	Two factor-based reprogramming of rodent and human fibroblasts into Schwann cells.	Pubmed	0.004919	38.9	0.2357	2.252	2	3		SOX10,EGR2
Pubmed	1280107	Studies on NG-methylarginine derivatives in myelin basic protein from developing and mutant mouse brain.	Pubmed	0.004919	38.9	0.2357	2.252	2	3		MBP,PLP1
Pubmed	18614675	P0 protein is required for and can induce formation of schmidt-lantermann incisures in myelin internodes.	Pubmed	0.004919	38.9	0.2357	2.252	2	3		MPZ,PLP1
Pubmed	10638493	Experimental models of peripheral neuropathies.	Pubmed	0.004919	38.9	0.2357	2.252	2	3		MPZ,EGR2
Pubmed	35274615	Progressive axonopathy when oligodendrocytes lack the myelin protein CMTM5.	Pubmed	0.004919	38.9	0.2357	2.252	2	3		CMTM5,CNP
Pubmed	21411665	Regulation of the PMP22 gene through an intronic enhancer.	Pubmed	0.004919	38.9	0.2357	2.252	2	3		SOX10,EGR2
Pubmed	28076777	Antagonistic Functions of MBP and CNP Establish Cytosolic Channels in CNS Myelin.	Pubmed	0.004919	38.9	0.2357	2.252	2	3		MBP,CNP
Pubmed	25057852	Integrative genomic and transcriptomic analysis identified candidate genes implicated in the pathogenesis of hepatosplenic T-cell lymphoma.	Pubmed	0.004919	38.9	0.2357	2.252	2	3		PPP1R9A,CHN2
Pubmed	6198470	Cell-free synthesis of myelin basic proteins in normal and dysmyelinating mutant mice.	Pubmed	0.004919	38.9	0.2357	2.252	2	3		MBP,PLP1
Pubmed	12237860	Myelin proteolipid protein, basic protein, the small isoform of myelin-associated glycoprotein, and p42MAPK are associated in the Triton X-100 extract of central nervous system myelin.	Pubmed	0.004919	38.9	0.2357	2.252	2	3		MBP,PLP1
Pubmed	24439382	Myelin membrane wrapping of CNS axons by PI(3,4,5)P3-dependent polarized growth at the inner tongue.	Pubmed	0.004919	38.9	0.2357	2.252	2	3		MBP,CNP
Pubmed	7522610	Over-expression of MBP and PLP messenger RNA in 8-day-old trembler brain.	Pubmed	0.004919	38.9	0.2357	2.252	2	3		MBP,PLP1
Pubmed	8439766	Cerebellar soluble lectin and its glycoprotein ligands in the developing brain of control and dysmyelinating mutant mice.	Pubmed	0.004919	38.9	0.2357	2.252	2	3		MBP,PLP1
Pubmed	24863526	A selective thyroid hormone ? receptor agonist enhances human and rodent oligodendrocyte differentiation.	Pubmed	0.004919	38.9	0.2357	2.252	2	3		MBP,CNP
Pubmed	2411865	Abnormal expression of the myelin-associated glycoprotein in the central nervous system of dysmyelinating mutant mice.	Pubmed	0.004919	38.9	0.2357	2.252	2	3		MBP,PLP1
Pubmed	10757804	Protein zero gene expression is regulated by the glial transcription factor Sox10.	Pubmed	0.004919	38.9	0.2357	2.252	2	3		SOX10,MPZ
Pubmed	8594199	Order-disorder phenomena in myelinated nerve sheaths. VI. The effects of quaking, jimpy and shiverer mutations: an X-ray scattering study of mouse sciatic and optic nerves.	Pubmed	0.004919	38.9	0.2357	2.252	2	3		MBP,PLP1
Pubmed	26801084	MOBP levels are regulated by Fyn kinase and affect the morphological differentiation of oligodendrocytes.	Pubmed	0.004919	38.9	0.2357	2.252	2	3		MBP,MOBP
Pubmed	10884306	Early onset of axonal degeneration in double (plp-/-mag-/-) and hypomyelinosis in triple (plp-/-mbp-/-mag-/-) mutant mice.	Pubmed	0.004919	38.9	0.2357	2.252	2	3		MBP,PLP1
Pubmed	8527854	Myelin mutants: new models and new observations.	Pubmed	0.004919	38.9	0.2357	2.252	2	3		MBP,PLP1
Pubmed	20308050	SOX10 structure-function analysis in the chicken neural tube reveals important insights into its role in human neurocristopathies.	Pubmed	0.004919	38.9	0.2357	2.252	2	3		SOX10,MBP
Pubmed	7534359	Insertional mutagenesis inducing hypomyelination in transgenic mice.	Pubmed	0.004919	38.9	0.2357	2.252	2	3		MBP,PLP1
Pubmed	24507192	Olig1 function is required to repress dlx1/2 and interneuron production in Mammalian brain.	Pubmed	0.005173	40.9	0.2449	2.34	3	26		SOX10,MBP,PLP1
Pubmed	28684471	Multipotent peripheral glial cells generate neuroendocrine cells of the adrenal medulla.	Pubmed	0.005173	40.9	0.2449	2.34	3	26		SOX10,ERBB3,LAMA4
Pubmed	32857879	Insights into olfactory ensheathing cell development from a laser-microdissection and transcriptome-profiling approach.	Pubmed	0.005787	45.76	0.2724	2.602	4	90		SOX10,MPZ,MBP,PLP1
Pubmed	30639242	The Functional Proximal Proteome of Oncogenic Ras Includes mTORC2.	Pubmed	0.00807	63.81	0.3776	3.607	7	569		USP53,MPZ,DEPTOR,PPP1R9A,MBP,MPZL1,OLR1
Pubmed	19723505	SOX1 links the function of neural patterning and Notch signalling in the ventral spinal cord during the neuron-glial fate switch.	Pubmed	0.008902	70.4	0.3986	3.808	3	31		SOX6,SOX10,MBP
Pubmed	19741146	A genome-wide screen for spatially restricted expression patterns identifies transcription factors that regulate glial development.	Pubmed	0.009516	75.25	0.3986	3.808	4	102		SOX10,MBP,PLP1,CNP
Pubmed	24493648	Activation of MAPK overrides the termination of myelin growth and replaces Nrg1/ErbB3 signals during Schwann cell development and myelination.	Pubmed	0.009829	77.73	0.3986	3.808	2	4		ERBB3,EGR2
Pubmed	7568881	Molecular genetic analyses of myelin deficiency and cerebellar ataxia.	Pubmed	0.009829	77.73	0.3986	3.808	2	4		MBP,PLP1
Pubmed	24423059	New Olig1 null mice confirm a non-essential role for Olig1 in oligodendrocyte development.	Pubmed	0.009829	77.73	0.3986	3.808	2	4		MBP,PLP1
Pubmed	6194264	Myelin basic protein deposition in the optic and sciatic nerves of dysmyelinating mutants quaking, jimpy, Trembler, mld, and shiverer during development.	Pubmed	0.009829	77.73	0.3986	3.808	2	4		MBP,PLP1
Pubmed	11545686	Screening for mutations in a genetically heterogeneous disorder: DHPLC versus DNA sequence for mutation detection in multiple genes causing Charcot-Marie-Tooth neuropathy.	Pubmed	0.009829	77.73	0.3986	3.808	2	4		MPZ,EGR2
Pubmed	28836307	Genetic dissection of oligodendroglial and neuronal Plp1 function in a novel mouse model of spastic paraplegia type 2.	Pubmed	0.009829	77.73	0.3986	3.808	2	4		PLP1,CNP
Pubmed	15241803	Mutational analysis of PMP22, MPZ, GJB1, EGR2 and NEFL in Korean Charcot-Marie-Tooth neuropathy patients.	Pubmed	0.009829	77.73	0.3986	3.808	2	4		MPZ,EGR2
Pubmed	28322798	Neuregulin-1 type III knockout mice exhibit delayed migration of Schwann cell precursors.	Pubmed	0.009829	77.73	0.3986	3.808	2	4		SOX10,ERBB3
Pubmed	28130959	Evidence of altered brain regulatory gene expression in tobacco-exposed fetuses.	Pubmed	0.009829	77.73	0.3986	3.808	2	4		MBP,PLP1
Pubmed	3418751	Expression of myelin protein genes in quaking mouse brain.	Pubmed	0.009829	77.73	0.3986	3.808	2	4		MBP,PLP1
Pubmed	32053121	The UPR preserves mature oligodendrocyte viability and function in adults by regulating autophagy of PLP.	Pubmed	0.009829	77.73	0.3986	3.808	2	4		PLP1,CNP
Pubmed	11641219	Survival and glial fate acquisition of neural crest cells are regulated by an interplay between the transcription factor Sox10 and extrinsic combinatorial signaling.	Pubmed	0.009829	77.73	0.3986	3.808	2	4		SOX10,ERBB3
Pubmed	28251676	The balance between cathepsin C and cystatin F controls remyelination in the brain of Plp1-overexpressing mouse, a chronic demyelinating disease model.	Pubmed	0.009829	77.73	0.3986	3.808	2	4		PLP1,CNP
Pubmed	28063167	Conditional knockout of TOG results in CNS hypomyelination.	Pubmed	0.009829	77.73	0.3986	3.808	2	4		MBP,CNP
Pubmed	21824506	Age-related changes in myelin morphology, electrophysiological property and myelin-associated protein expression of mouse sciatic nerves.	Pubmed	0.009829	77.73	0.3986	3.808	2	4		MPZ,MBP
Pubmed	12643284	Activation of myelin genes during transdifferentiation from melanoma to glial cell phenotype.	Pubmed	0.009829	77.73	0.3986	3.808	2	4		MPZ,MBP
Pubmed	17964117	Expression of oligodendrocyte-associated genes in dorsolateral prefrontal cortex of patients with schizophrenia.	Pubmed	0.009829	77.73	0.3986	3.808	2	4		MOBP,CNP
Pubmed	23333945	The EJC component Magoh regulates proliferation and expansion of neural crest-derived melanocytes.	Pubmed	0.009829	77.73	0.3986	3.808	2	4		SOX10,PMEL
Pubmed	25930075	Oligodendrocyte morphometry and expression of myelin - Related mRNA in ventral prefrontal white matter in major depressive disorder.	Pubmed	0.009829	77.73	0.3986	3.808	2	4		PLP1,CNP
Pubmed	599283	Myelin deficient, a new neurological mutant in the mouse.	Pubmed	0.009829	77.73	0.3986	3.808	2	4		MBP,PLP1
Pubmed	21057508	Yy1 as a molecular link between neuregulin and transcriptional modulation of peripheral myelination.	Pubmed	0.009829	77.73	0.3986	3.808	2	4		EGR2,CNP
Pubmed	18773073	A Sox10 expression screen identifies an amino acid essential for Erbb3 function.	Pubmed	0.009829	77.73	0.3986	3.808	2	4		SOX10,ERBB3
Pubmed	18191876	Alpha-2-macroglobulin gene, oxidized low-density lipoprotein receptor-1 locus, and sporadic Alzheimer's disease.	Pubmed	0.009829	77.73	0.3986	3.808	2	4		A2M,OLR1
Pubmed	29491350	Egr2-dependent microRNA-138 is dispensable for peripheral nerve myelination.	Pubmed	0.009829	77.73	0.3986	3.808	2	4		SOX10,EGR2
Pubmed	27416896	Regulation of PERK-eIF2? signalling by tuberous sclerosis complex-1 controls homoeostasis and survival of myelinating oligodendrocytes.	Pubmed	0.01079	85.29	0.4352	4.157	3	33		MBP,PLP1,CNP
Pubmed	24151333	Wnt/Rspondin/?-catenin signals control axonal sorting and lineage progression in Schwann cell development.	Pubmed	0.01408	111.3	0.5651	5.398	3	36		EGR2,MBP,CNP
Pubmed	15372074	TrkB regulates neocortex formation through the Shc/PLCgamma-mediated control of neuronal migration.	Pubmed	0.01637	129.4	0.6314	6.032	2	5		MBP,CNP
Pubmed	9620692	Oligodendrocyte population dynamics and the role of PDGF in vivo.	Pubmed	0.01637	129.4	0.6314	6.032	2	5		MBP,PLP1
Pubmed	20301384	Charcot-Marie-Tooth Neuropathy Type 1	Pubmed	0.01637	129.4	0.6314	6.032	2	5		MPZ,EGR2
Pubmed	16412618	Genetic evidence does not support direct regulation of EDNRB by SOX10 in migratory neural crest and the melanocyte lineage.	Pubmed	0.01637	129.4	0.6314	6.032	2	5		SOX10,PMEL
Pubmed	23382688	Mutation of the diamond-blackfan anemia gene Rps7 in mouse results in morphological and neuroanatomical phenotypes.	Pubmed	0.01637	129.4	0.6314	6.032	2	5		SOX10,PMEL
Pubmed	18397875	A sensitized mutagenesis screen identifies Gli3 as a modifier of Sox10 neurocristopathy.	Pubmed	0.01637	129.4	0.6314	6.032	2	5		SOX10,PMEL
Pubmed	1694232	Rumpshaker mouse: a new X-linked mutation affecting myelination: evidence for a defect in PLP expression.	Pubmed	0.01637	129.4	0.6314	6.032	2	5		MBP,PLP1
Pubmed	16908628	An oligodendrocyte-specific zinc-finger transcription regulator cooperates with Olig2 to promote oligodendrocyte differentiation.	Pubmed	0.01637	129.4	0.6314	6.032	2	5		MBP,PLP1
Pubmed	12417529	Sox10 haploinsufficiency affects maintenance of progenitor cells in a mouse model of Hirschsprung disease.	Pubmed	0.02453	194	0.87	8.311	2	6		SOX10,ERBB3
Pubmed	29556912	AATYK is a Novel Regulator of Oligodendrocyte Differentiation and Myelination.	Pubmed	0.02453	194	0.87	8.311	2	6		MBP,PLP1
Pubmed	11746780	Oligodendrocytes expressing exclusively the DM20 isoform of the proteolipid protein gene: myelination and development.	Pubmed	0.02453	194	0.87	8.311	2	6		MBP,PLP1
Pubmed	18760695	Neuregulin-1/ErbB signaling serves distinct functions in myelination of the peripheral and central nervous system.	Pubmed	0.02453	194	0.87	8.311	2	6		ERBB3,CNP
Pubmed	27504968	Septin/anillin filaments scaffold central nervous system myelin to accelerate nerve conduction.	Pubmed	0.02453	194	0.87	8.311	2	6		PLP1,CNP
Pubmed	16624897	Complex inheritance of the 5-lipoxygenase locus influencing atherosclerosis in mice.	Pubmed	0.02453	194	0.87	8.311	2	6		A2M,OLR1
Pubmed	31184779	BRCA1/BRCA2-containing complex subunit 3 controls oligodendrocyte differentiation by dynamically regulating lysine 63-linked ubiquitination.	Pubmed	0.02453	194	0.87	8.311	2	6		MBP,PLP1
Pubmed	12044478	Opioid receptor gene expression in dopamine transporter knock-out mice in adult and during development.	Pubmed	0.02453	194	0.87	8.311	2	6		SOX10,ERBB3
Pubmed	27288457	Tead1 regulates the expression of Peripheral Myelin Protein 22 during Schwann cell development.	Pubmed	0.02453	194	0.87	8.311	2	6		SOX10,EGR2
Pubmed	15322547	Neural crest boundary cap cells constitute a source of neuronal and glial cells of the PNS.	Pubmed	0.02453	194	0.87	8.311	2	6		ERBB3,EGR2
Pubmed	26166300	CNS myelin wrapping is driven by actin disassembly.	Pubmed	0.02453	194	0.87	8.311	2	6		MBP,CNP
Pubmed	19659570	NRG1 / ERBB3 signaling in melanocyte development and melanoma: inhibition of differentiation and promotion of proliferation.	Pubmed	0.02453	194	0.87	8.311	2	6		ERBB3,PMEL
Pubmed	26955760	Dual regulatory switch through interactions of Tcf7l2/Tcf4 with stage-specific partners propels oligodendroglial maturation.	Pubmed	0.02453	194	0.87	8.311	2	6		SOX10,CNP
Pubmed	16469306	Evidence for motoneuron lineage-specific regulation of Olig2 in the vertebrate neural tube.	Pubmed	0.02453	194	0.87	8.311	2	6		MBP,PLP1
Pubmed	15085178	Meteorin: a secreted protein that regulates glial cell differentiation and promotes axonal extension.	Pubmed	0.02453	194	0.87	8.311	2	6		MPZ,PLP1
Pubmed	12575949	Integrity of developing spinal motor columns is regulated by neural crest derivatives at motor exit points.	Pubmed	0.02453	194	0.87	8.311	2	6		ERBB3,EGR2
Pubmed	28320842	STAT3 Controls the Long-Term Survival and Phenotype of Repair Schwann Cells during Nerve Regeneration.	Pubmed	0.02453	194	0.87	8.311	2	6		SOX10,MBP
Pubmed	21610032	The MADS box transcription factor MEF2C regulates melanocyte development and is a direct transcriptional target and partner of SOX10.	Pubmed	0.02453	194	0.87	8.311	2	6		SOX10,PMEL
Pubmed	28634551	Mechanisms and Consequences of Dopamine Depletion-Induced Attenuation of the Spinophilin/Neurofilament Medium Interaction.	Pubmed	0.02553	201.9	0.9013	8.61	4	131		MBP,PLP1,TUBB2A,CNP
Pubmed	22926577	Quantitative proteomic analysis of human substantia nigra in Alzheimer's disease, Huntington's disease and Multiple sclerosis.	Pubmed	0.02775	219.4	0.9753	9.317	3	45		MBP,PLP1,CNP
Pubmed	20301532	Charcot-Marie-Tooth Hereditary Neuropathy Overview	Pubmed	0.03373	266.7	1.155	11.03	3	48		MPZ,EGR2,PMP2
Pubmed	16341215	The claw paw mutation reveals a role for Lgi4 in peripheral nerve development.	Pubmed	0.03432	271.4	1.155	11.03	2	7		EGR2,PLP1
Pubmed	23583582	Cyclin dependent kinase 5 is required for the normal development of oligodendrocytes and myelin formation.	Pubmed	0.03432	271.4	1.155	11.03	2	7		MBP,PLP1
Pubmed	10729834	Pairing SOX off: with partners in the regulation of embryonic development.	Pubmed	0.03432	271.4	1.155	11.03	2	7		SOX6,SOX10
Pubmed	7477375	Multiple essential functions of neuregulin in development.	Pubmed	0.03432	271.4	1.155	11.03	2	7		ERBB3,EGR2
Pubmed	33941648	GPR84 Is Essential for the Taste of Medium Chain Saturated Fatty Acids.	Pubmed	0.03432	271.4	1.155	11.03	2	7		MBP,PLP1
Pubmed	36941270	Variations in the poly-histidine repeat motif of HOXA1 contribute to bicuspid aortic valve in mouse and zebrafish.	Pubmed	0.03432	271.4	1.155	11.03	2	7		SOX10,EGR2
Pubmed	23012656	Phosphorylation of cytohesin-1 by Fyn is required for initiation of myelination and the extent of myelination during development.	Pubmed	0.03432	271.4	1.155	11.03	2	7		MPZ,EGR2
Pubmed	3402356	A survey of neurological mutant mice. II. Lipid composition of myelinated tissue in possible myelin mutants.	Pubmed	0.03432	271.4	1.155	11.03	2	7		MBP,PLP1
Pubmed	33322598	Is Required for the Migration and Survival of a Subpopulation of Trigeminal Cranial Neural Crest Cells.	Pubmed	0.03432	271.4	1.155	11.03	2	7		SOX10,EGR2
Pubmed	11390667	Mice lacking the Nkx6.2 (Gtx) homeodomain transcription factor develop and reproduce normally.	Pubmed	0.04572	361.5	1.47	14.04	2	8		MBP,PLP1
Pubmed	18703590	The transcription factor Sox5 modulates Sox10 function during melanocyte development.	Pubmed	0.04572	361.5	1.47	14.04	2	8		SOX6,SOX10
Pubmed	15367676	Loss of function but no gain of function caused by amino acid substitutions in the hexapeptide of Hoxa1 in vivo.	Pubmed	0.04572	361.5	1.47	14.04	2	8		SOX10,EGR2
Pubmed	34613632	The pseudoprotease iRhom1 controls ectodomain shedding of membrane proteins in the nervous system.	Pubmed	0.04572	361.5	1.47	14.04	2	8		MBP,PLP1
Pubmed	24284070	Recurrent deletions of ULK4 in schizophrenia: a gene crucial for neuritogenesis and neuronal motility.	Pubmed	0.04572	361.5	1.47	14.04	2	8		SOX10,CNP
Pubmed	18490449	Opalin, a transmembrane sialylglycoprotein located in the central nervous system myelin paranodal loop membrane.	Pubmed	0.04572	361.5	1.47	14.04	2	8		MBP,PLP1
Pubmed	18287202	Ascl1 is required for oligodendrocyte development in the spinal cord.	Pubmed	0.04572	361.5	1.47	14.04	2	8		MBP,CNP
Pubmed	27294512	Zeb2 is essential for Schwann cell differentiation, myelination and nerve repair.	Pubmed	0.04572	361.5	1.47	14.04	2	8		EGR2,MBP
Pubmed	17576798	Essential and distinct roles for cdc42 and rac1 in the regulation of Schwann cell biology during peripheral nervous system development.	Pubmed	0.04572	361.5	1.47	14.04	2	8		EGR2,CNP
Pubmed	35011720	Altered White Matter and microRNA Expression in a Murine Model Related to Williams Syndrome Suggests That miR-34b/c Affects Brain Development via	Pubmed	0.04572	361.5	1.47	14.04	2	8		MBP,PLP1
Pubmed	12837627	Gli2 is required for normal Shh signaling and oligodendrocyte development in the spinal cord.	Pubmed	0.04572	361.5	1.47	14.04	2	8		MBP,PLP1
Pubmed	27956219	Hoxa1 and Hoxb1 are required for pharyngeal arch artery development.	Pubmed	0.05873	464.5	1.8	17.2	2	9		SOX10,EGR2
Pubmed	16148239	Combinatorial profiles of oligodendrocyte-selective classes of transcriptional regulators differentially modulate myelin basic protein gene expression.	Pubmed	0.05873	464.5	1.8	17.2	2	9		SOX10,MBP
Pubmed	12522767	Mice lacking ZFHX1B, the gene that codes for Smad-interacting protein-1, reveal a role for multiple neural crest cell defects in the etiology of Hirschsprung disease-mental retardation syndrome.	Pubmed	0.05873	464.5	1.8	17.2	2	9		SOX10,EGR2
Pubmed	11526078	Control of oligodendrocyte differentiation by the Nkx2.2 homeodomain transcription factor.	Pubmed	0.05873	464.5	1.8	17.2	2	9		MBP,PLP1
Pubmed	11835375	Charcot-Marie-Tooth disease and related neuropathies: mutation distribution and genotype-phenotype correlation.	Pubmed	0.05873	464.5	1.8	17.2	2	9		MPZ,EGR2
Pubmed	25754822	Daam2-PIP5K is a regulatory pathway for Wnt signaling and therapeutic target for remyelination in the CNS.	Pubmed	0.05873	464.5	1.8	17.2	2	9		MBP,PLP1
Pubmed	16820005	Characterization of TROY-expressing cells in the developing and postnatal CNS: the possible role in neuronal and glial cell development.	Pubmed	0.05873	464.5	1.8	17.2	2	9		TNFRSF19,CNP
Pubmed	10655590	Defects in pathfinding by cranial neural crest cells in mice lacking the neuregulin receptor ErbB4.	Pubmed	0.05873	464.5	1.8	17.2	2	9		SOX10,ERBB3
Pubmed	28249010	TFAP2 paralogs regulate melanocyte differentiation in parallel with MITF.	Pubmed	0.05873	464.5	1.8	17.2	2	9		SOX10,PMEL
Pubmed	20091777	BDNF+/- mice exhibit deficits in oligodendrocyte lineage cells of the basal forebrain.	Pubmed	0.05873	464.5	1.8	17.2	2	9		MBP,PLP1
Pubmed	20220021	Adam22 is a major neuronal receptor for Lgi4-mediated Schwann cell signaling.	Pubmed	0.05873	464.5	1.8	17.2	2	9		MPZ,EGR2
Pubmed	19935654	Nardilysin regulates axonal maturation and myelination in the central and peripheral nervous system.	Pubmed	0.05873	464.5	1.8	17.2	2	9		MBP,CNP
Pubmed	31351040	Molecular patterning of the embryonic cranial mesenchyme revealed by genome-wide transcriptional profiling.	Pubmed	0.06277	496.4	1.917	18.31	3	59		SOX6,A2M,F13A1
Pubmed	17634366	Proteolipid protein is required for transport of sirtuin 2 into CNS myelin.	Pubmed	0.06894	545.2	2.097	20.03	4	169		MBP,PLP1,MOBP,CNP
Pubmed	22922260	Autonomic neurocristopathy-associated mutations in PHOX2B dysregulate Sox10 expression.	Pubmed	0.07336	580.1	2.149	20.52	2	10		SOX10,ERBB3
Pubmed	15096597	Essential role of Sox9 in the pathway that controls formation of cardiac valves and septa.	Pubmed	0.07336	580.1	2.149	20.52	2	10		SOX6,ERBB3
Pubmed	19298847	In situ hybridization reveals developmental regulation of ErbB1-4 mRNA expression in mouse midbrain: implication of ErbB receptors for dopaminergic neurons.	Pubmed	0.07336	580.1	2.149	20.52	2	10		ERBB3,CNP
Pubmed	21364975	Npn-1 contributes to axon-axon interactions that differentially control sensory and motor innervation of the limb.	Pubmed	0.07336	580.1	2.149	20.52	2	10		SOX10,EGR2
Pubmed	10037800	From head to toes: the multiple facets of Sox proteins.	Pubmed	0.07336	580.1	2.149	20.52	2	10		SOX6,SOX10
Pubmed	23308235	Kif14 mutation causes severe brain malformation and hypomyelination.	Pubmed	0.07336	580.1	2.149	20.52	2	10		MBP,CNP
Pubmed	10360575	The homeobox gene Phox2b is essential for the development of autonomic neural crest derivatives.	Pubmed	0.07336	580.1	2.149	20.52	2	10		SOX10,ERBB3
Pubmed	17329413	A forward genetics screen in mice identifies recessive deafness traits and reveals that pejvakin is essential for outer hair cell function.	Pubmed	0.07336	580.1	2.149	20.52	2	10		USP53,MBP
Pubmed	11163240	The cytoplasmic domain of the ligand ephrinB2 is required for vascular morphogenesis but not cranial neural crest migration.	Pubmed	0.07336	580.1	2.149	20.52	2	10		ERBB3,EGR2
Pubmed	19748502	Sox10 promotes the survival of cochlear progenitors during the establishment of the organ of Corti.	Pubmed	0.07336	580.1	2.149	20.52	2	10		SOX10,ERBB3
Pubmed	12186854	Notch1 control of oligodendrocyte differentiation in the spinal cord.	Pubmed	0.08958	708.4	2.512	24	2	11		MBP,PLP1
Pubmed	24925909	Neurodevelopment. Parasympathetic neurons originate from nerve-associated peripheral glial progenitors.	Pubmed	0.08958	708.4	2.512	24	2	11		SOX10,ERBB3
Pubmed	23238718	Sulfatase 1 promotes the motor neuron-to-oligodendrocyte fate switch by activating Shh signaling in Olig2 progenitors of the embryonic ventral spinal cord.	Pubmed	0.08958	708.4	2.512	24	2	11		SOX10,PLP1
Pubmed	14534257	The transmembrane semaphorin Sema4D/CD100, an inhibitor of axonal growth, is expressed on oligodendrocytes and upregulated after CNS lesion.	Pubmed	0.08958	708.4	2.512	24	2	11		MBP,PLP1
Pubmed	33340715	Mesenteric Neural Crest Cells Are the Embryological Basis of Skip Segment Hirschsprung's Disease.	Pubmed	0.08958	708.4	2.512	24	2	11		SOX10,ERBB3
Pubmed	21880919	The atypical Guanine-nucleotide exchange factor, dock7, negatively regulates schwann cell differentiation and myelination.	Pubmed	0.08958	708.4	2.512	24	2	11		MPZ,EGR2
Pubmed	32015540	A myelin-related transcriptomic profile is shared by Pitt-Hopkins syndrome models and human autism spectrum disorder.	Pubmed	0.08958	708.4	2.512	24	2	11		MBP,CNP
Pubmed	22627280	Olig2-dependent developmental fate switch of NG2 cells.	Pubmed	0.08958	708.4	2.512	24	2	11		SOX10,MBP
Pubmed	31386652	Differential requirements of tubulin genes in mammalian forebrain development.	Pubmed	0.08958	708.4	2.512	24	2	11		MBP,TUBB2A
Pubmed	1353738	A genetic map of the mouse suitable for typing intraspecific crosses.	Pubmed	0.08958	708.4	2.512	24	2	11		MBP,PLP1
Pubmed	20427655	CNS/PNS boundary transgression by central glia in the absence of Schwann cells or Krox20/Egr2 function.	Pubmed	0.08958	708.4	2.512	24	2	11		MPZ,EGR2
Pubmed	14651926	Zic2 is required for neural crest formation and hindbrain patterning during mouse development.	Pubmed	0.08958	708.4	2.512	24	2	11		SOX10,EGR2
Pubmed	10391209	Characterization of single-nucleotide polymorphisms in coding regions of human genes.	Pubmed	0.09183	726.2	2.566	24.51	3	67		APOD,F13A1,CNTF
Pubmed	28489004	Analogous mechanism regulating formation of neocortical basal radial glia and cerebellar Bergmann glia.	Pubmed	0.1003	792.8	2.792	26.67	3	69		SAT1,DTX4,TUBB2A
Pubmed	29920279	Dual Requirement of CHD8 for Chromatin Landscape Establishment and Histone Methyltransferase Recruitment to Promote CNS Myelination and Repair.	Pubmed	0.1074	849.4	2.909	27.79	2	12		MBP,PLP1
Pubmed	24101522	MicroRNA-23a promotes myelination in the central nervous system.	Pubmed	0.1074	849.4	2.909	27.79	2	12		MBP,CNP
Pubmed	30237243	Neuropilins guide preganglionic sympathetic axons and chromaffin cell precursors to establish the adrenal medulla.	Pubmed	0.1074	849.4	2.909	27.79	2	12		SOX10,ERBB3
Pubmed	32278722	Oligodendrogenesis and Myelin Formation in the Forebrain Require Platelet-derived Growth Factor Receptor-alpha.	Pubmed	0.1074	849.4	2.909	27.79	2	12		SOX10,MBP
Pubmed	24080509	The ubiquitin ligase Nedd4 regulates craniofacial development by promoting cranial neural crest cell survival and stem-cell like properties.	Pubmed	0.1074	849.4	2.909	27.79	2	12		SOX10,EGR2
Pubmed	32976762	Identification of Qk as a Glial Precursor Cell Marker that Governs the Fate Specification of Neural Stem Cells to a Glial Cell Lineage.	Pubmed	0.1074	849.4	2.909	27.79	2	12		MBP,CNP
Pubmed	36402907	Impaired macroglial development and axonal conductivity contributes to the neuropathology of DYRK1A-related intellectual disability syndrome.	Pubmed	0.1074	849.4	2.909	27.79	2	12		MBP,PLP1
Pubmed	12843252	Expression of laminin receptors in schwann cell differentiation: evidence for distinct roles.	Pubmed	0.1074	849.4	2.909	27.79	2	12		MBP,LAMA4
Pubmed	21862448	Gene expression analysis of the embryonic subplate.	Pubmed	0.1222	966.3	3.298	31.51	4	196		SERPINE2,LAMA4,MPEG1,APOD
Pubmed	10707974	Cysteine-rich domain isoforms of the neuregulin-1 gene are required for maintenance of peripheral synapses.	Pubmed	0.1268	1000	3.343	31.94	2	13		SOX10,ERBB3
Pubmed	15601927	CNS myelin paranodes require Nkx6-2 homeoprotein transcriptional activity for normal structure.	Pubmed	0.1268	1000	3.343	31.94	2	13		MBP,PLP1
Pubmed	26806701	The SWI/SNF BAF-A complex is essential for neural crest development.	Pubmed	0.1268	1000	3.343	31.94	2	13		SOX10,EGR2
Pubmed	36793543	Differential impacts of	Pubmed	0.1268	1000	3.343	31.94	2	13		MBP,PLP1
Pubmed	24760871	HDAC1 and HDAC2 control the specification of neural crest cells into peripheral glia.	Pubmed	0.1268	1000	3.343	31.94	2	13		SOX10,MPZ
Pubmed	28620865	Involvement of Atm and Trp53 in neural cell loss due to Terf2 inactivation during mouse brain development.	Pubmed	0.1268	1000	3.343	31.94	2	13		MBP,PLP1
Pubmed	20626560	Glial but not neuronal development in the cochleo-vestibular ganglion requires Sox10.	Pubmed	0.1268	1000	3.343	31.94	2	13		SOX10,ERBB3
Pubmed	8921394	Numerous members of the Sox family of HMG box-containing genes are expressed in developing mouse teeth.	Pubmed	0.1479	1000	3.373	32.22	2	14		SOX6,SOX10
Pubmed	20171203	Hoxa1 lineage tracing indicates a direct role for Hoxa1 in the development of the inner ear, the heart, and the third rhombomere.	Pubmed	0.1479	1000	3.373	32.22	2	14		SOX10,MBP
Pubmed	36573432	Expression patterns of NKCC1 in neurons and non-neuronal cells during cortico-hippocampal development.	Pubmed	0.1479	1000	3.373	32.22	2	14		MBP,CNP
Pubmed	33500353	Single-cell atlas of developing murine adrenal gland reveals relation of Schwann cell precursor signature to neuroblastoma phenotype.	Pubmed	0.1479	1000	3.373	32.22	2	14		SOX10,ERBB3
Pubmed	19244508	Congenital hypomyelinating neuropathy with lethal conduction failure in mice carrying the Egr2 I268N mutation.	Pubmed	0.1479	1000	3.373	32.22	2	14		MPZ,EGR2
Pubmed	27997532	Phosphatidylserine Ameliorates Neurodegenerative Symptoms and Enhances Axonal Transport in a Mouse Model of Familial Dysautonomia.	Pubmed	0.1479	1000	3.373	32.22	2	14		MBP,APOD
Pubmed	29343638	Commissural neurons transgress the CNS/PNS boundary in absence of ventricular zone-derived netrin 1.	Pubmed	0.1479	1000	3.373	32.22	2	14		SOX10,EGR2
Pubmed	17478475	Neural crest-specific removal of Zfhx1b in mouse leads to a wide range of neurocristopathies reminiscent of Mowat-Wilson syndrome.	Pubmed	0.1479	1000	3.373	32.22	2	14		SOX10,ERBB3
Pubmed	24885223	Six1 is a key regulator of the developmental and evolutionary architecture of sensory neurons in craniates.	Pubmed	0.1479	1000	3.373	32.22	2	14		SOX10,EGR2
Pubmed	11156606	The transcription factor Sox10 is a key regulator of peripheral glial development.	Pubmed	0.1479	1000	3.373	32.22	2	14		SOX10,ERBB3
Pubmed	31932351	GDE3 regulates oligodendrocyte precursor proliferation via release of soluble CNTFR?.	Pubmed	0.1479	1000	3.373	32.22	2	14		SOX10,MBP
Pubmed	21943152	The dual origin of the peripheral olfactory system: placode and neural crest.	Pubmed	0.1479	1000	3.373	32.22	2	14		SOX10,MPZ
Pubmed	32553114	A trans-eQTL network regulates osteoclast multinucleation and bone mass.	Pubmed	0.1479	1000	3.373	32.22	2	14		RNF125,DEPTOR
Pubmed	17391983	BMP signaling mutant mice exhibit glial cell maturation defects.	Pubmed	0.1479	1000	3.373	32.22	2	14		MBP,PLP1
Pubmed	21782525	Neural crest cell lineage restricts skeletal muscle progenitor cell differentiation through Neuregulin1-ErbB3 signaling.	Pubmed	0.1479	1000	3.373	32.22	2	14		SOX10,ERBB3
Pubmed	31724774	Sox9 overexpression exerts multiple stage-dependent effects on mouse spinal cord development.	Pubmed	0.1479	1000	3.373	32.22	2	14		SOX10,MBP
Pubmed	33510480	Oligodendrocyte precursor cell specification is regulated by bidirectional neural progenitor-endothelial cell crosstalk.	Pubmed	0.1705	1000	3.373	32.22	2	15		SOX10,PLP1
Pubmed	15893981	Impact of transcription factor Sox8 on oligodendrocyte specification in the mouse embryonic spinal cord.	Pubmed	0.1705	1000	3.373	32.22	2	15		SOX10,MBP
Pubmed	30871468	Differential isoform expression and alternative splicing in sex determination in mice.	Pubmed	0.1705	1000	3.373	32.22	2	15		SOX6,SOX10
Pubmed	34429415	Ten-eleven translocation 1 mediated-DNA hydroxymethylation is required for myelination and remyelination in the mouse brain.	Pubmed	0.1705	1000	3.373	32.22	2	15		SOX10,MBP
Pubmed	31318166	Mouse Nr2f1 haploinsufficiency unveils new pathological mechanisms of a human optic atrophy syndrome.	Pubmed	0.1705	1000	3.373	32.22	2	15		SOX10,MBP
Pubmed	11532923	Synergy between Hoxa1 and Hoxb1: the relationship between arch patterning and the generation of cranial neural crest.	Pubmed	0.1705	1000	3.373	32.22	2	15		SOX10,EGR2
Pubmed	30562941	Proteomic Analysis of the Spinophilin Interactome in Rodent Striatum Following Psychostimulant Sensitization.	Pubmed	0.171	1000	3.373	32.22	5	403		PPP1R9A,PHYHIPL,PLP1,TUBB2A,CNP
Pubmed	25942625	Zeb family members and boundary cap cells underlie developmental plasticity of sensory nociceptive neurons.	Pubmed	0.1947	1000	3.373	32.22	2	16		SOX10,EGR2
Pubmed	17631878	Epidermal hyperplasia and expansion of the interfollicular stem cell compartment in mutant mice with a C-terminal truncation of Patched1.	Pubmed	0.1947	1000	3.373	32.22	2	16		SERPINE2,KRT15
Pubmed	26940020	Origins of oligodendrocytes in the cerebellum, whose development is controlled by the transcription factor, Sox9.	Pubmed	0.1947	1000	3.373	32.22	2	16		SOX10,MBP
Pubmed	16423343	The mouse Ovol2 gene is required for cranial neural tube development.	Pubmed	0.1947	1000	3.373	32.22	2	16		SOX10,EGR2
Pubmed	32937136	PRC2 Acts as a Critical Timer That Drives Oligodendrocyte Fate over Astrocyte Identity by Repressing the Notch Pathway.	Pubmed	0.1947	1000	3.373	32.22	2	16		MBP,PLP1
Pubmed	19138174	Channel-interacting PDZ protein, 'CIPP', interacts with proteins involved in cytoskeletal dynamics.	Pubmed	0.1947	1000	3.373	32.22	2	16		TUBB2A,CNP
Pubmed	33082323	Selective neuronal degeneration in MATR3 S85C knock-in mouse model of early-stage ALS.	Pubmed	0.1947	1000	3.373	32.22	2	16		MPEG1,PLP1
Pubmed	28576768	Defining epithelial cell dynamics and lineage relationships in the developing lacrimal gland.	Pubmed	0.2204	1000	3.373	32.22	2	17		SOX10,KRT15
Pubmed	16221730	Combined deficiencies of Msx1 and Msx2 cause impaired patterning and survival of the cranial neural crest.	Pubmed	0.2204	1000	3.373	32.22	2	17		SOX10,EGR2
Pubmed	27241892	Spatio-temporal expression of Sox genes in murine palatogenesis.	Pubmed	0.2204	1000	3.373	32.22	2	17		SOX6,SOX10
Pubmed	22951725	Association analyses identify three susceptibility Loci for vitiligo in the Chinese Han population.	Pubmed	0.2204	1000	3.373	32.22	2	17		ERBB3,PMEL
Pubmed	27862528	Relationships among fat mass, fat-free mass and height in adults: A new method of statistical analysis applied to NHANES data.	Pubmed	0.2204	1000	3.373	32.22	2	17		SOX10,MBP
Pubmed	26869039	Keratan Sulfate Regulates the Switch from Motor Neuron to Oligodendrocyte Generation During Development of the Mouse Spinal Cord.	Pubmed	0.2478	1000	3.373	32.22	2	18		SOX10,PLP1
Pubmed	18501628	BMP signaling through BMPRIA in astrocytes is essential for proper cerebral angiogenesis and formation of the blood-brain-barrier.	Pubmed	0.2478	1000	3.373	32.22	2	18		MBP,CNP
Pubmed	19503085	HDAC1 and HDAC2 regulate oligodendrocyte differentiation by disrupting the beta-catenin-TCF interaction.	Pubmed	0.2478	1000	3.373	32.22	2	18		MBP,PLP1
Pubmed	20079728	ATX expression and LPA signalling are vital for the development of the nervous system.	Pubmed	0.2478	1000	3.373	32.22	2	18		SOX10,ENPP2
Pubmed	26864488	Expression of Sox genes in tooth development.	Pubmed	0.2478	1000	3.373	32.22	2	18		SOX6,SOX10
Pubmed	16169070	A human protein-protein interaction network: a resource for annotating the proteome.	Pubmed	0.2576	1000	3.373	32.22	9	1679		A2M,MPZ,ERBB3,SAT1,EGR2,LAMA4,APOD,CHN2,TUBB2A
Pubmed	19349584	Integrin-linked kinase is required for radial sorting of axons and Schwann cell remyelination in the peripheral nervous system.	Pubmed	0.2767	1000	3.373	32.22	2	19		MPZ,MBP
Pubmed	31801063	Neurog2 Deficiency Uncovers a Critical Period of Cell Fate Plasticity and Vulnerability among Neural-Crest-Derived Somatosensory Progenitors.	Pubmed	0.2767	1000	3.373	32.22	2	19		SOX10,EGR2
Pubmed	21248112	Gdf11 facilitates temporal progression of neurogenesis in the developing spinal cord.	Pubmed	0.2767	1000	3.373	32.22	2	19		SOX10,MBP
Pubmed	23744272	Timing of mTOR activation affects tuberous sclerosis complex neuropathology in mouse models.	Pubmed	0.2767	1000	3.373	32.22	2	19		MBP,CNP
Pubmed	16059910	Transcriptome analysis of the murine forelimb and hindlimb autopod.	Pubmed	0.2767	1000	3.373	32.22	2	19		KRT15,MBP
Pubmed	26798014	Oligodendrocyte precursors migrate along vasculature in the developing nervous system.	Pubmed	0.3072	1000	3.373	32.22	2	20		MBP,PLP1
Pubmed	11404013	Molecular evolution of Sry and Sox gene.	Pubmed	0.3072	1000	3.373	32.22	2	20		SOX6,SOX10
Pubmed	34655526	Genome instability independent of type I interferon signaling drives neuropathology caused by impaired ribonucleotide excision repair.	Pubmed	0.3072	1000	3.373	32.22	2	20		MBP,CNP
Pubmed	15648052	Quantitative analysis of both protein expression and serine / threonine post-translational modifications through stable isotope labeling with dithiothreitol.	Pubmed	0.3072	1000	3.373	32.22	2	20		MBP,VAMP1
Pubmed	21466799	XY Sox9 embryonic loss-of-function mouse mutants show complete sex reversal and produce partially fertile XY oocytes.	Pubmed	0.3072	1000	3.373	32.22	2	20		SOX10,ERBB3
Pubmed	33127760	CHD7 regulates cardiovascular development through ATP-dependent and -independent activities.	Pubmed	0.3072	1000	3.373	32.22	2	20		SOX10,ERBB3
Pubmed	21068328	Lgi4 promotes the proliferation and differentiation of glial lineage cells throughout the developing peripheral nervous system.	Pubmed	0.3072	1000	3.373	32.22	2	20		SOX10,EGR2
Pubmed	25382142	Mice with megalencephalic leukoencephalopathy with cysts: a developmental angle.	Pubmed	0.3392	1000	3.373	32.22	2	21		MBP,PLP1
Pubmed	30021842	SOX9 is dispensable for the initiation of epigenetic remodeling and the activation of marker genes at the onset of chondrogenesis.	Pubmed	0.3392	1000	3.373	32.22	2	21		SOX6,ENPP2
Pubmed	19235731	Genetic disruption of CYP26B1 severely affects development of neural crest derived head structures, but does not compromise hindbrain patterning.	Pubmed	0.3729	1000	3.373	32.22	2	22		SOX10,EGR2
Pubmed	20356956	Ets1 is required for proper migration and differentiation of the cardiac neural crest.	Pubmed	0.3729	1000	3.373	32.22	2	22		SOX6,SOX10
Pubmed	26871637	Widespread Expansion of Protein Interaction Capabilities by Alternative Splicing.	Pubmed	0.373	1000	3.373	32.22	6	742		USP53,KRT15,EGR2,CMTM5,PLP1,MOBP
Pubmed	12842915	The Sox9 transcription factor determines glial fate choice in the developing spinal cord.	Pubmed	0.408	1000	3.373	32.22	2	23		SOX10,MBP
Pubmed	9730605	Comparative FISH mapping of mouse and rat homologues of twenty-five human X-linked genes.	Pubmed	0.4448	1000	3.373	32.22	2	24		SAT1,PLP1
Pubmed	16582099	The high-mobility-group domain of Sox proteins interacts with DNA-binding domains of many transcription factors.	Pubmed	0.4448	1000	3.373	32.22	2	24		SOX10,EGR2
Pubmed	9606417	Extension of conserved regions in the rat and mouse genomes by chromosomal assignments of 29 rat genes.	Pubmed	0.4448	1000	3.373	32.22	2	24		PLP1,CNTF
Pubmed	27149841	Functional Characterization of DNA Methylation in the Oligodendrocyte Lineage.	Pubmed	0.4448	1000	3.373	32.22	2	24		MBP,CNP
Pubmed	16330018	Brg1 is required for murine neural stem cell maintenance and gliogenesis.	Pubmed	0.4448	1000	3.373	32.22	2	24		MBP,PLP1
Pubmed	12107410	Expressed sequence tag analysis of human RPE/choroid for the NEIBank Project: over 6000 non-redundant transcripts, novel genes and splice variants.	Pubmed	0.4766	1000	3.373	32.22	3	117		ENPP2,MPZL1,PLP1
Pubmed	19373938	Conditional deletion of beta1-integrin in astroglia causes partial reactive gliosis.	Pubmed	0.483	1000	3.373	32.22	2	25		MBP,LAMA4
Pubmed	29382714	An N-terminal motif unique to primate tau enables differential protein-protein interactions.	Pubmed	0.5008	1000	3.373	32.22	3	119		MBP,PLP1,CNP
Pubmed	10920247	Positioning of five genes (CASK, ARX, SAT, IMAGE cDNAs 248928 and 253949) from the human X chromosome short arm with respect to evolutionary breakpoints on the mouse X chromosome.	Pubmed	0.5229	1000	3.373	32.22	2	26		SAT1,PLP1
Pubmed	27122033	Motor Nerve Arborization Requires Proteolytic Domain of Damage-Induced Neuronal Endopeptidase (DINE) during Development.	Pubmed	0.5229	1000	3.373	32.22	2	26		SOX10,ERBB3
Pubmed	23988635	The structural role of radial glial endfeet in confining spinal motor neuron somata is controlled by the Reelin and Notch pathways.	Pubmed	0.5229	1000	3.373	32.22	2	26		SOX10,EGR2
Pubmed	25843547	Slit and Semaphorin signaling governed by Islet transcription factors positions motor neuron somata within the neural tube.	Pubmed	0.5642	1000	3.373	32.22	2	27		SOX10,EGR2
Pubmed	25885041	Distinct adhesion-independent functions of ?-catenin control stage-specific sensory neurogenesis and proliferation.	Pubmed	0.5642	1000	3.373	32.22	2	27		SOX10,EGR2
Pubmed	12643545	Proteomic analysis of early melanosomes: identification of novel melanosomal proteins.	Pubmed	0.6516	1000	3.373	32.22	2	29		PMEL,CNP
Pubmed	29665387	The essential player in adipogenesis GRP78 is a novel KCTD15 interactor.	Pubmed	0.6516	1000	3.373	32.22	2	29		A2M,RAB3B
Pubmed	32123907	Atm deficiency in the DNA polymerase ? null cerebellum results in cerebellar ataxia and Itpr1 reduction associated with alteration of cytosine methylation.	Pubmed	0.6516	1000	3.373	32.22	2	29		MBP,CNP
Pubmed	23482494	Floor plate-derived sonic hedgehog regulates glial and ependymal cell fates in the developing spinal cord.	Pubmed	0.6975	1000	3.373	32.22	2	30		SOX10,MBP
Pubmed	28675934	Characterization of the Extracellular Matrix of Normal and Diseased Tissues Using Proteomics.	Pubmed	0.7229	1000	3.373	32.22	3	135		A2M,LAMA4,F13A1
Pubmed	21220101	Specific functions for ERK/MAPK signaling during PNS development.	Pubmed	0.745	1000	3.373	32.22	2	31		EGR2,MBP
Pubmed	19571125	Selective cortical layering abnormalities and behavioral deficits in cortex-specific Pax6 knock-out mice.	Pubmed	0.794	1000	3.373	32.22	2	32		MBP,PLP1
Pubmed	27806288	Onset of Spinal Cord Astrocyte Precursor Emigration from the Ventricular Zone Involves the Zeb1 Transcription Factor.	Pubmed	0.794	1000	3.373	32.22	2	32		SOX10,PLP1
Pubmed	28964716	Delayed Hair Follicle Morphogenesis and Hair Follicle Dystrophy in a Lipoatrophy Mouse Model of Pparg Total Deletion.	Pubmed	0.8445	1000	3.373	32.22	2	33		KRT15,EGR2
Pubmed	30917309	Prdm12 Directs Nociceptive Sensory Neuron Development by Regulating the Expression of the NGF Receptor TrkA.	Pubmed	0.8445	1000	3.373	32.22	2	33		MPZ,EGR2
Pubmed	12086465	Twist function is required for the morphogenesis of the cephalic neural tube and the differentiation of the cranial neural crest cells in the mouse embryo.	Pubmed	0.8966	1000	3.373	32.22	2	34		SOX10,EGR2
Pubmed	15691760	The transcriptional control of trunk neural crest induction, survival, and delamination.	Pubmed	0.8966	1000	3.373	32.22	2	34		SOX10,ERBB3
Pubmed	16959763	Transgenic mouse proteomics identifies new 14-3-3-associated proteins involved in cytoskeletal rearrangements and cell signaling.	Pubmed	0.9249	1000	3.373	32.22	3	147		MBP,TUBB2A,CNP
Pubmed	24623722	Systematic identification of pathological lamin A interactors.	Pubmed	0.9475	1000	3.373	32.22	4	337		VAMP1,CMTM5,APOD,PLP1
Pubmed	25910212	Widespread macromolecular interaction perturbations in human genetic disorders.	Pubmed	0.9619	1000	3.373	32.22	5	589		KRT15,CMTM5,APOD,GRAMD1C,PLP1
Pubmed	35974052	Spatiotemporal single-cell regulatory atlas reveals neural crest lineage diversification and cellular function during tooth morphogenesis.	Pubmed	1.005	1000	3.373	32.22	2	36		SGK1,RAB3B
Pubmed	25037231	Extracellular matrix signatures of human primary metastatic colon cancers and their metastases to liver.	Pubmed	1.038	1000	3.373	32.22	3	153		A2M,LAMA4,F13A1
Pubmed	19034380	Alterations in oligodendrocyte proteins, calcium homeostasis and new potential markers in schizophrenia anterior temporal lobe are revealed by shotgun proteome analysis.	Pubmed	1.062	1000	3.373	32.22	2	37		MBP,CNP
Pubmed	32541003	A SMAD1/5-YAP signalling module drives radial glia self-amplification and growth of the developing cerebral cortex.	Pubmed	1.12	1000	3.373	32.22	2	38		SOX10,SPATA13
Pubmed	30581152	p62/SQSTM1 Fuels Melanoma Progression by Opposing mRNA Decay of a Selective Set of Pro-metastatic Factors.	Pubmed	1.16	1000	3.373	32.22	3	159		SERPINE2,TUBB2A,CNP
Pubmed	22794259	Network organization of the huntingtin proteomic interactome in mammalian brain.	Pubmed	1.216	1000	3.373	32.22	5	621		SGK1,MBP,RAB3B,PLP1,CNP
Pubmed	16512683	140 mouse brain proteins identified by Ca2+-calmodulin affinity chromatography and tandem mass spectrometry.	Pubmed	1.245	1000	3.373	32.22	3	163		MBP,RAB3B,CNP
Pubmed	24854763	Chimerin 2 genetic polymorphisms are associated with non-proliferative diabetic retinopathy in Taiwanese type 2 diabetic patients.	Pubmed	1.297	1000	3.373	32.22	1	1		CHN2
Pubmed	2365049	Crystallization of blood coagulation factor XIII by an automated procedure.	Pubmed	1.297	1000	3.373	32.22	1	1		F13A1
Pubmed	20212040	Suppression of exogenous gene expression by spermidine/spermine N1-acetyltransferase 1 (SSAT1) cotransfection.	Pubmed	1.297	1000	3.373	32.22	1	1		SAT1
Pubmed	31954703	Association between impaired cutaneous microvascular endothelial function and lectin-like oxidized low-density lipoprotein receptor-1 in patients with coronary slow flow.	Pubmed	1.297	1000	3.373	32.22	1	1		OLR1
Pubmed	21623770	Evidence for disease penetrance relating to CNV size: Pelizaeus-Merzbacher disease and manifesting carriers with a familial 11 Mb duplication at Xq22.	Pubmed	1.297	1000	3.373	32.22	1	1		PLP1
Pubmed	8075647	A null mutation in the human CNTF gene is not causally related to neurological diseases.	Pubmed	1.297	1000	3.373	32.22	1	1		CNTF
Pubmed	24878720	A gene-based analysis of variants in the serum/glucocorticoid regulated kinase (SGK) genes with blood pressure responses to sodium intake: the GenSalt Study.	Pubmed	1.297	1000	3.373	32.22	1	1		SGK1
Pubmed	15192024	Apolipoprotein D and platelet-derived growth factor-BB synergism mediates vascular smooth muscle cell migration.	Pubmed	1.297	1000	3.373	32.22	1	1		APOD
Pubmed	32431704	A Polymorphism Within the	Pubmed	1.297	1000	3.373	32.22	1	1		MBP
Pubmed	34173120	SERPINE2 is an oral cancer-promoting factor that induces angiogenesis and lymphangiogenesis.	Pubmed	1.297	1000	3.373	32.22	1	1		SERPINE2
Pubmed	31626202	[Immunohistochemical study of Ki-67, PHH3, and CK15 protein expression in oral epithelial malignancy].	Pubmed	1.297	1000	3.373	32.22	1	1		KRT15
Pubmed	33960567	Loss of function MPZ mutation causes milder CMT1B neuropathy.	Pubmed	1.297	1000	3.373	32.22	1	1		MPZ
Pubmed	33442024	Phenotypic continuum between Waardenburg syndrome and idiopathic hypogonadotropic hypogonadism in humans with SOX10 variants.	Pubmed	1.297	1000	3.373	32.22	1	1		SOX10
Pubmed	16389193	Convergent evidence for 2',3'-cyclic nucleotide 3'-phosphodiesterase as a possible susceptibility gene for schizophrenia.	Pubmed	1.297	1000	3.373	32.22	1	1		CNP
Pubmed	16389195	Implication of SSAT by gene expression and genetic variation in suicide and major depression.	Pubmed	1.297	1000	3.373	32.22	1	1		SAT1
Pubmed	7512350	Premature arrest of myelin formation in transgenic mice with increased proteolipid protein gene dosage.	Pubmed	1.297	1000	3.373	32.22	1	1		PLP1
Pubmed	19019207	ErbB3 is required for ductal morphogenesis in the mouse mammary gland.	Pubmed	1.297	1000	3.373	32.22	1	1		ERBB3
Pubmed	17296595	Elevated factor XIII level and the risk of myocardial infarction in women.	Pubmed	1.297	1000	3.373	32.22	1	1		F13A1
Pubmed	11093273	Genotype-phenotype correlation in inherited brain myelination defects due to proteolipid protein gene mutations. Clinical European Network on Brain Dysmyelinating Disease.	Pubmed	1.297	1000	3.373	32.22	1	1		PLP1
Pubmed	16099839	Interaction of organic cations with a newly identified plasma membrane monoamine transporter.	Pubmed	1.297	1000	3.373	32.22	1	1		SLC29A4
Pubmed	23768751	Differential effect of lithium on spermidine/spermine N1-acetyltransferase expression in suicidal behaviour.	Pubmed	1.297	1000	3.373	32.22	1	1		SAT1
Pubmed	7574672	The isolation and characterization of four myelin basic proteins from the unbound fraction during CM52 chromatography.	Pubmed	1.297	1000	3.373	32.22	1	1		MBP
Pubmed	11546831	Novel mutations of SOX10 suggest a dominant negative role in Waardenburg-Shah syndrome.	Pubmed	1.297	1000	3.373	32.22	1	1		SOX10
Pubmed	25833344	The neuroprotective agent CNTF decreases neuronal metabolites in the rat striatum: an in vivo multimodal magnetic resonance imaging study.	Pubmed	1.297	1000	3.373	32.22	1	1		CNTF
Pubmed	25216847	The role of lectin-like oxidised low-density lipoprotein receptor-1 in vascular pathology.	Pubmed	1.297	1000	3.373	32.22	1	1		OLR1
Pubmed	17195962	The FXIIIVal34Leu, common and risk factors of venous thrombosis in early middle-age Costa Rican patients.	Pubmed	1.297	1000	3.373	32.22	1	1		F13A1
Pubmed	25536867	Serum autotaxin levels correlate with hepatic dysfunction and severity in postoperative biliary atresia.	Pubmed	1.297	1000	3.373	32.22	1	1		ENPP2
Pubmed	20215982	Asymmetric phenotype associated with rare myelin protein zero mutation.	Pubmed	1.297	1000	3.373	32.22	1	1		MPZ
Pubmed	15502338	Crystallization and preliminary X-ray crystallographic studies of human 2',3'-cyclic nucleotide 3'-phosphodiesterase.	Pubmed	1.297	1000	3.373	32.22	1	1		CNP
Pubmed	20593886	Interaction of myelin basic protein with actin in the presence of dodecylphosphocholine micelles.	Pubmed	1.297	1000	3.373	32.22	1	1		MBP
Pubmed	14638973	Late onset Charcot-Marie-Tooth 2 syndrome caused by two novel mutations in the MPZ gene.	Pubmed	1.297	1000	3.373	32.22	1	1		MPZ
Pubmed	9693095	Identification of the lectin-like receptor for oxidized low-density lipoprotein in human macrophages and its potential role as a scavenger receptor.	Pubmed	1.297	1000	3.373	32.22	1	1		OLR1
Pubmed	12755614	Growth factor-binding sequence in human alpha2-macroglobulin targets the receptor-binding site in transforming growth factor-beta.	Pubmed	1.297	1000	3.373	32.22	1	1		A2M
Pubmed	9373028	In vitro death of jimpy oligodendrocytes: correlation with onset of DM-20/PLP expression and resistance to oligodendrogliotrophic factors.	Pubmed	1.297	1000	3.373	32.22	1	1		PLP1
Pubmed	36203352	Disease Progression in Charcot-Marie-Tooth Disease Related to MPZ Mutations: A Longitudinal Study.	Pubmed	1.297	1000	3.373	32.22	1	1		MPZ
Pubmed	32929348	LAMA4 upregulation is associated with high liver metastasis potential and poor survival outcome of Pancreatic Cancer.	Pubmed	1.297	1000	3.373	32.22	1	1		LAMA4
Pubmed	9373036	Golli-MBP proteins mark the earliest stages of fiber extension and terminal arboration in the mouse peripheral nervous system.	Pubmed	1.297	1000	3.373	32.22	1	1		MBP
Pubmed	17306456	Case-control association study of the 2',3'-cyclic nucleotide 3'-phosphodiesterase (CNP) gene and schizophrenia in the Han Chinese population.	Pubmed	1.297	1000	3.373	32.22	1	1		CNP
Pubmed	19728337	Identification of HLA-A2- and A24-restricted T-cell epitopes derived from SOX6 expressed in glioma stem cells for immunotherapy.	Pubmed	1.297	1000	3.373	32.22	1	1		SOX6
Pubmed	31162832	Osteoclast-Derived Autotaxin, a Distinguishing Factor for Inflammatory Bone Loss.	Pubmed	1.297	1000	3.373	32.22	1	1		ENPP2
Pubmed	9373034	CNP2 mRNA directs synthesis of both CNP1 and CNP2 polypeptides.	Pubmed	1.297	1000	3.373	32.22	1	1		CNP
Pubmed	12845552	Charcot-Marie-Tooth disease: a novel Tyr145Ser mutation in the myelin protein zero (MPZ, P0) gene causes different phenotypes in homozygous and heterozygous carriers within one family.	Pubmed	1.297	1000	3.373	32.22	1	1		MPZ
Pubmed	15769751	Inhibition of autotaxin by lysophosphatidic acid and sphingosine 1-phosphate.	Pubmed	1.297	1000	3.373	32.22	1	1		ENPP2
Pubmed	29885491	Identification of a novel tetrameric structure for human apolipoprotein-D.	Pubmed	1.297	1000	3.373	32.22	1	1		APOD
Pubmed	16244108	Latent TGF-beta1-transduced CD4+ T cells suppress the progression of allergic encephalomyelitis.	Pubmed	1.297	1000	3.373	32.22	1	1		MBP
Pubmed	19525893	Impaired expression of ciliary neurotrophic factor in Charcot-Marie-Tooth type 1A neuropathy.	Pubmed	1.297	1000	3.373	32.22	1	1		CNTF
Pubmed	29976632	Glioblastoma Multiforme: Fewer Tumor Copy Number Segments of the	Pubmed	1.297	1000	3.373	32.22	1	1		SGK1
Pubmed	12015318	The three-dimensional structure of the human alpha 2-macroglobulin dimer reveals its structural organization in the tetrameric native and chymotrypsin alpha 2-macroglobulin complexes.	Pubmed	1.297	1000	3.373	32.22	1	1		A2M
Pubmed	33547862	Early growth response 2 (EGR2) is a novel regulator of the senescence programme.	Pubmed	1.297	1000	3.373	32.22	1	1		EGR2
Pubmed	30254103	Hematopoietic protease nexin-1 protects against lung injury by preventing thrombin signaling in mice.	Pubmed	1.297	1000	3.373	32.22	1	1		SERPINE2
Pubmed	35408977	TRPV2: A Key Player in Myelination Disorders of the Central Nervous System.	Pubmed	1.297	1000	3.373	32.22	1	1		PLP1
Pubmed	17208043	Secretion and lysophospholipase D activity of autotaxin by adipocytes are controlled by N-glycosylation and signal peptidase.	Pubmed	1.297	1000	3.373	32.22	1	1		ENPP2
Pubmed	1985966	Isolation and characterization of a cDNA clone that codes for human spermidine/spermine N1-acetyltransferase.	Pubmed	1.297	1000	3.373	32.22	1	1		SAT1
Pubmed	25390069	Proximal tubule epithelial cell specific ablation of the spermidine/spermine N1-acetyltransferase gene reduces the severity of renal ischemia/reperfusion injury.	Pubmed	1.297	1000	3.373	32.22	1	1		SAT1
Pubmed	2083249	Is apolipoprotein D a mammalian bilin-binding protein?	Pubmed	1.297	1000	3.373	32.22	1	1		APOD
Pubmed	12890930	Peritoneal fluid concentrations of ciliary neurotrophic factor, a gp130 cytokine, in women with endometriosis.	Pubmed	1.297	1000	3.373	32.22	1	1		CNTF
Pubmed	17663472	Late-onset Charcot-Marie-Tooth type 2 disease with hearing impairment associated with a novel Pro105Thr mutation in the MPZ gene.	Pubmed	1.297	1000	3.373	32.22	1	1		MPZ
Pubmed	11509834	The Krox-20 null mutation differentially affects the development of masticatory muscles.	Pubmed	1.297	1000	3.373	32.22	1	1		EGR2
Pubmed	15208094	cAMP-stimulated Na+ transport in H441 distal lung epithelial cells: role of PKA, phosphatidylinositol 3-kinase, and sgk1.	Pubmed	1.297	1000	3.373	32.22	1	1		SGK1
Pubmed	18720029	Characteristic imprint of single nucleotide polymorphisms in multiple sclerosis.	Pubmed	1.297	1000	3.373	32.22	1	1		MBP
Pubmed	15780115	Lectin-like oxidized low-density lipoprotein (LDL) receptor (LOX-1)-mediated pathway and vascular oxidative injury in older-age rat renal transplants.	Pubmed	1.297	1000	3.373	32.22	1	1		OLR1
Pubmed	12687019	EGR2 induces apoptosis in various cancer cell lines by direct transactivation of BNIP3L and BAK.	Pubmed	1.297	1000	3.373	32.22	1	1		EGR2
Pubmed	21611750	Association of SERPINE2 gene with the risk of chronic obstructive pulmonary disease and spirometric phenotypes in northern Han Chinese population.	Pubmed	1.297	1000	3.373	32.22	1	1		SERPINE2
Pubmed	23487453	Serum- and glucocorticoid-regulated kinase 1 is required for nuclear export of the ribonucleoprotein of influenza A virus.	Pubmed	1.297	1000	3.373	32.22	1	1		SGK1
Pubmed	9215879	Jimpy-4J mouse has a missense mutation in exon 2 of the Plp gene.	Pubmed	1.297	1000	3.373	32.22	1	1		PLP1
Pubmed	2424675	Linkage of human keratin genes.	Pubmed	1.297	1000	3.373	32.22	1	1		KRT15
Pubmed	19963028	Decreased kainate receptors in the hippocampus of apolipoprotein D knockout mice.	Pubmed	1.297	1000	3.373	32.22	1	1		APOD
Pubmed	9933026	The expression of the lectin-like oxidized low-density lipoprotein receptor (LOX-1) on human vascular smooth muscle cells and monocytes and its down-regulation by lovastatin.	Pubmed	1.297	1000	3.373	32.22	1	1		OLR1
Pubmed	1281368	Oligodendrocytes from optic nerves subjected to long term Wallerian degeneration retain the capacity to myelinate.	Pubmed	1.297	1000	3.373	32.22	1	1		MBP
Pubmed	25746549	Plasma soluble lectin-like oxidized low-density lipoprotein receptor-1 as a novel prognostic biomarker in patients with ST-segment elevation acute myocardial infarction.	Pubmed	1.297	1000	3.373	32.22	1	1		OLR1
Pubmed	25422956	Expression of glucocorticoid inducible genes is associated with reductions in cornu ammonis and dentate gyrus volumes in patients with major depressive disorder.	Pubmed	1.297	1000	3.373	32.22	1	1		SGK1
Pubmed	18559699	Impact of plasma oxidized low-density lipoprotein removal on atherosclerosis.	Pubmed	1.297	1000	3.373	32.22	1	1		OLR1
Pubmed	16529861	Autotaxin expression is enhanced in frontal cortex of Alzheimer-type dementia patients.	Pubmed	1.297	1000	3.373	32.22	1	1		ENPP2
Pubmed	22570368	Cholesterol-lowering drugs inhibit lectin-like oxidized low-density lipoprotein-1 receptor function by membrane raft disruption.	Pubmed	1.297	1000	3.373	32.22	1	1		OLR1
Pubmed	22546699	Charcot-Marie-Tooth neuropathy due to a novel EGR2 gene mutation with mild phenotype--usefulness of human mapping chip linkage analysis in a Czech family.	Pubmed	1.297	1000	3.373	32.22	1	1		EGR2
Pubmed	12911457	Axonal and demyelinating forms of the MPZ Thr124Met mutation.	Pubmed	1.297	1000	3.373	32.22	1	1		MPZ
Pubmed	17608619	Human alpha2-macroglobulin is composed of multiple domains, as predicted by homology with complement component C3.	Pubmed	1.297	1000	3.373	32.22	1	1		A2M
Pubmed	31173589	Neuropathy-related mutations alter the membrane binding properties of the human myelin protein P0 cytoplasmic tail.	Pubmed	1.297	1000	3.373	32.22	1	1		MPZ
Pubmed	23392695	The neuronal serum- and glucocorticoid-regulated kinase 1.1 reduces neuronal excitability and protects against seizures through upregulation of the M-current.	Pubmed	1.297	1000	3.373	32.22	1	1		SGK1
Pubmed	8669836	Expression of c-erbB family gene products in adenoid cystic carcinoma of salivary glands: an immunohistochemical study.	Pubmed	1.297	1000	3.373	32.22	1	1		ERBB3
Pubmed	36766854	Endothelial Specific Deletion of Autotaxin Improves Stroke Outcomes.	Pubmed	1.297	1000	3.373	32.22	1	1		ENPP2
Pubmed	19154657	Association between golli-MBP and schizophrenia in the Jewish Ashkenazi population: are regulatory regions involved?	Pubmed	1.297	1000	3.373	32.22	1	1		MBP
Pubmed	1322358	Assignment of the human 2',3'-cyclic nucleotide 3'-phosphohydrolase gene to chromosome 17.	Pubmed	1.297	1000	3.373	32.22	1	1		CNP
Pubmed	29333458	SOX6 Downregulation Induces	Pubmed	1.297	1000	3.373	32.22	1	1		SOX6
Pubmed	32442410	De Novo SOX6 Variants Cause a Neurodevelopmental Syndrome Associated with ADHD, Craniosynostosis, and Osteochondromas.	Pubmed	1.297	1000	3.373	32.22	1	1		SOX6
Pubmed	17897962	Multiple conserved regulatory elements with overlapping functions determine Sox10 expression in mouse embryogenesis.	Pubmed	1.297	1000	3.373	32.22	1	1		SOX10
Pubmed	20604919	HER3 and downstream pathways are involved in colonization of brain metastases from breast cancer.	Pubmed	1.297	1000	3.373	32.22	1	1		ERBB3
Pubmed	23365076	Constitutive lymphocyte transmigration across the basal lamina of high endothelial venules is regulated by the autotaxin/lysophosphatidic acid axis.	Pubmed	1.297	1000	3.373	32.22	1	1		ENPP2
Pubmed	20544920	Charcot-Marie-Tooth disease with intermediate conduction velocities caused by a novel mutation in the MPZ gene.	Pubmed	1.297	1000	3.373	32.22	1	1		MPZ
Pubmed	10406984	Novel mutation in the myelin protein zero gene in a family with intermediate hereditary motor and sensory neuropathy.	Pubmed	1.297	1000	3.373	32.22	1	1		MPZ
Pubmed	22360621	The brain in vivo expresses the 2',3'-cAMP-adenosine pathway.	Pubmed	1.297	1000	3.373	32.22	1	1		CNP
Pubmed	16330458	Factor XIII deficiency: new nonsense and deletion mutations in the human factor XIIIA gene.	Pubmed	1.297	1000	3.373	32.22	1	1		F13A1
Pubmed	26595522	HBx sensitizes hepatocellular carcinoma cells to lapatinib by up-regulating ErbB3.	Pubmed	1.297	1000	3.373	32.22	1	1		ERBB3
Pubmed	10200560	Programmed cell death without DNA fragmentation in the jimpy mouse: secreted factors can enhance survival.	Pubmed	1.297	1000	3.373	32.22	1	1		PLP1
Pubmed	21430556	Genetic variants in serum and glucocortocoid regulated kinase 1, a regulator of the epithelial sodium channel, are associated with ischaemic stroke.	Pubmed	1.297	1000	3.373	32.22	1	1		SGK1
Pubmed	23060569	Association between -276 C/T polymorphism of the ERBB3 gene and lung cancer risk in a Korean population.	Pubmed	1.297	1000	3.373	32.22	1	1		ERBB3
Pubmed	6165619	Primary structure of the 'bait' region for proteinases in alpha 2-macroglobulin. Nature of the complex.	Pubmed	1.297	1000	3.373	32.22	1	1		A2M
Pubmed	35770518	EGR2-related mixed demyelinating and axonal Charcot-Marie-Tooth disease: An electrodiagnostic, nerve imaging, and histological study.	Pubmed	1.297	1000	3.373	32.22	1	1		EGR2
Pubmed	31397763	Soluble Lectin-like Oxidized Low-Density Lipoprotein Receptor 1 Predicts the Changes of Rheumatoid Factor Titers in Rheumatoid Arthritis.	Pubmed	1.297	1000	3.373	32.22	1	1		OLR1
Pubmed	16775239	Case records of the Massachusetts General Hospital. Case 18-2006. A 57-year-old woman with numbness and weakness of the feet and legs.	Pubmed	1.297	1000	3.373	32.22	1	1		MPZ
Pubmed	15034090	Impaired regulation of renal K+ elimination in the sgk1-knockout mouse.	Pubmed	1.297	1000	3.373	32.22	1	1		SGK1
Pubmed	20146162	[LOX-1 receptor as a novel target in endothelial dysfunction and atherosclerosis].	Pubmed	1.297	1000	3.373	32.22	1	1		OLR1
Pubmed	10325241	Upregulation of endothelial receptor for oxidized low-density lipoprotein (LOX-1) in cultured human coronary artery endothelial cells by angiotensin II type 1 receptor activation.	Pubmed	1.297	1000	3.373	32.22	1	1		OLR1
Pubmed	7684945	Pelizaeus-Merzbacher disease: a frameshift deletion/insertion event in the myelin proteolipid gene.	Pubmed	1.297	1000	3.373	32.22	1	1		PLP1
Pubmed	35373064	The Transcription Factor Sox6 Controls Renin Expression during Renal Artery Stenosis.	Pubmed	1.297	1000	3.373	32.22	1	1		SOX6
Pubmed	15507211	Structural mechanism for lipid activation of the Rac-specific GAP, beta2-chimaerin.	Pubmed	1.297	1000	3.373	32.22	1	1		CHN2
Pubmed	12471219	Frequency of mutations in the early growth response 2 gene associated with peripheral demyelinating neuropathies.	Pubmed	1.297	1000	3.373	32.22	1	1		EGR2
Pubmed	19162121	SAT-1 -1415T/C polymorphism and susceptibility to schizophrenia.	Pubmed	1.297	1000	3.373	32.22	1	1		SAT1
Pubmed	25904137	Role of six single nucleotide polymorphisms, risk factors in coronary disease, in OLR1 alternative splicing.	Pubmed	1.297	1000	3.373	32.22	1	1		OLR1
Pubmed	20621479	Novel MPZ mutations and congenital hypomyelinating neuropathy.	Pubmed	1.297	1000	3.373	32.22	1	1		MPZ
Pubmed	10085242	Structure and chromosomal assignment of the human lectin-like oxidized low-density-lipoprotein receptor-1 (LOX-1) gene.	Pubmed	1.297	1000	3.373	32.22	1	1		OLR1
Pubmed	34028390	PMEL as a Prognostic Biomarker and Negatively Associated With Immune Infiltration in Skin Cutaneous Melanoma (SKCM).	Pubmed	1.297	1000	3.373	32.22	1	1		PMEL
Pubmed	11034947	Oxidized LDL upregulates angiotensin II type 1 receptor expression in cultured human coronary artery endothelial cells: the potential role of transcription factor NF-kappaB.	Pubmed	1.297	1000	3.373	32.22	1	1		OLR1
Pubmed	30450805	Autotaxin/lysophosphatidic acid signaling mediates obesity-related cardiomyopathy in mice and human subjects.	Pubmed	1.297	1000	3.373	32.22	1	1		ENPP2
Pubmed	9402012	Differentiation-dependent expression of laminin-8 (alpha 4 beta 1 gamma 1) mRNAs in mouse 3T3-L1 adipocytes.	Pubmed	1.297	1000	3.373	32.22	1	1		LAMA4
Pubmed	17438221	Steroid-responsive neurologic relapses in a child with a proteolipid protein-1 mutation.	Pubmed	1.297	1000	3.373	32.22	1	1		PLP1
Pubmed	28338770	Response of human non-small-cell lung cancer cells to the influence of Wogonin with SGK1 dynamics.	Pubmed	1.297	1000	3.373	32.22	1	1		SGK1
Pubmed	25895579	A Sox10(rtTA/+) Mouse Line Allows for Inducible Gene Expression in the Auditory and Balance Organs of the Inner Ear.	Pubmed	1.297	1000	3.373	32.22	1	1		SOX10
Pubmed	10415003	Cutting edge: myelin basic protein-specific cytotoxic T cell tolerance is maintained in vivo by a single dominant epitope in H-2k mice.	Pubmed	1.297	1000	3.373	32.22	1	1		MBP
Pubmed	26295200	Effect of Laminin-A4 inhibition on cluster formation of human osteoarthritic chondrocytes.	Pubmed	1.297	1000	3.373	32.22	1	1		LAMA4
Pubmed	27328064	Monoclonal Antibody Against Spermidine/Spermine N1-Acetyltransferase.	Pubmed	1.297	1000	3.373	32.22	1	1		SAT1
Pubmed	10617903	The early phenotype associated with the jimpy mutation of the proteolipid protein gene.	Pubmed	1.297	1000	3.373	32.22	1	1		PLP1
Pubmed	29549312	Measurement of plasma choline in acute coronary syndrome: importance of suitable sampling conditions for this assay.	Pubmed	1.297	1000	3.373	32.22	1	1		ENPP2
Pubmed	33514021	Neuroprotective Effect of Apolipoprotein D in Cuprizone-Induced Cell Line Models: A Potential Therapeutic Approach for Multiple Sclerosis and Demyelinating Diseases.	Pubmed	1.297	1000	3.373	32.22	1	1		APOD
Pubmed	11870876	CNTF and CNTF receptor alpha are constitutively expressed by astrocytes in the mouse brain.	Pubmed	1.297	1000	3.373	32.22	1	1		CNTF
Pubmed	2442403	Evidence for the expression of four myelin basic protein variants in the developing human spinal cord through cDNA cloning.	Pubmed	1.297	1000	3.373	32.22	1	1		MBP
Pubmed	32571897	Defining the phenotypical spectrum associated with variants in	Pubmed	1.297	1000	3.373	32.22	1	1		TUBB2A
Pubmed	19928689	[Predominant parasympathetic involvement in a patient with Charcot-Marie-Tooth disease caused by the MPZ Thr124Met mutation].	Pubmed	1.297	1000	3.373	32.22	1	1		MPZ
Pubmed	19027716	Lipopolysaccharide induces autotaxin expression in human monocytic THP-1 cells.	Pubmed	1.297	1000	3.373	32.22	1	1		ENPP2
Pubmed	28993509	A Large-Scale RNAi Screen Identifies SGK1 as a Key Survival Kinase for GBM Stem Cells.	Pubmed	1.297	1000	3.373	32.22	1	1		SGK1
Pubmed	23520443	Multiple sites of the cleavage of 21- and 25-mer encephalytogenic oligopeptides corresponding to human myelin basic protein (MBP) by specific anti-MBP antibodies from patients with systemic lupus erythematosus.	Pubmed	1.297	1000	3.373	32.22	1	1		MBP
Pubmed	3467339	Individual exons encode the integral membrane domains of human myelin proteolipid protein.	Pubmed	1.297	1000	3.373	32.22	1	1		PLP1
Pubmed	18753797	Role of serum- and glucocorticoid-inducible kinase SGK1 in glucocorticoid regulation of renal electrolyte excretion and blood pressure.	Pubmed	1.297	1000	3.373	32.22	1	1		SGK1
Pubmed	25992708	Autotaxin overexpression causes embryonic lethality and vascular defects.	Pubmed	1.297	1000	3.373	32.22	1	1		ENPP2
Pubmed	21673997	Myelin basic protein as a novel genetic risk factor in rheumatoid arthritis--a genome-wide study combined with immunological analyses.	Pubmed	1.297	1000	3.373	32.22	1	1		MBP
Pubmed	23347225	PLP1 gene analysis in 88 patients with leukodystrophy.	Pubmed	1.297	1000	3.373	32.22	1	1		PLP1
Pubmed	28694532	Membrane Association Landscape of Myelin Basic Protein Portrays Formation of the Myelin Major Dense Line.	Pubmed	1.297	1000	3.373	32.22	1	1		MBP
Pubmed	2460294	The polymorphic human alpha 2-macroglobulin gene (A2M) is located in chromosome region 12p12.3----p13.3.	Pubmed	1.297	1000	3.373	32.22	1	1		A2M
Pubmed	16740590	Factor XIII Val34Leu variant is protective against venous thromboembolism: a HuGE review and meta-analysis.	Pubmed	1.297	1000	3.373	32.22	1	1		F13A1
Pubmed	21531202	Novel mutations in the SOX10 gene in the first two Chinese cases of type IV Waardenburg syndrome.	Pubmed	1.297	1000	3.373	32.22	1	1		SOX10
Pubmed	23821487	Chlamydia pneumoniae induces expression of pro-atherogenic factors through activation of the lectin-like oxidized LDL receptor-1.	Pubmed	1.297	1000	3.373	32.22	1	1		OLR1
Pubmed	7530295	Myelin P0 glycoprotein: identification of the site phosphorylated in vitro and in vivo by endogenous protein kinases.	Pubmed	1.297	1000	3.373	32.22	1	1		MPZ
Pubmed	32170814	Deletion of murine slc29a4 modifies vascular responses to adenosine and 5-hydroxytryptamine in a sexually dimorphic manner.	Pubmed	1.297	1000	3.373	32.22	1	1		SLC29A4
Pubmed	12077559	Excessive transcription of the human serum and glucocorticoid dependent kinase hSGK1 in lung fibrosis.	Pubmed	1.297	1000	3.373	32.22	1	1		SGK1
Pubmed	28598712	Autotaxin Expression in Hepatocellular Carcinoma.	Pubmed	1.297	1000	3.373	32.22	1	1		ENPP2
Pubmed	9262236	Phenotypic severity of murine Plp mutants reflects in vivo and in vitro variations in transport of PLP isoproteins.	Pubmed	1.297	1000	3.373	32.22	1	1		PLP1
Pubmed	12556529	Selective formation of ErbB-2/ErbB-3 heterodimers depends on the ErbB-3 affinity of epidermal growth factor-like ligands.	Pubmed	1.297	1000	3.373	32.22	1	1		ERBB3
Pubmed	32161097	An Essential Role for Perforin-2 in Type I IFN Signaling.	Pubmed	1.297	1000	3.373	32.22	1	1		MPEG1
Pubmed	15590995	Role of Sgk1 in salt and potassium homeostasis.	Pubmed	1.297	1000	3.373	32.22	1	1		SGK1
Pubmed	34344944	Critical role of oxidized LDL receptor-1 in intravascular thrombosis in a severe influenza mouse model.	Pubmed	1.297	1000	3.373	32.22	1	1		OLR1
Pubmed	27413200	SGK1-dependent ENaC processing and trafficking in mice with high dietary K intake and elevated aldosterone.	Pubmed	1.297	1000	3.373	32.22	1	1		SGK1
Pubmed	10514817	Single-gene models of epilepsy.	Pubmed	1.297	1000	3.373	32.22	1	1		PLP1
Pubmed	28675388	Disrupted hippocampal neuregulin-1/ErbB3 signaling and dentate gyrus granule cell alterations in suicide.	Pubmed	1.297	1000	3.373	32.22	1	1		ERBB3
Pubmed	19584287	The serine protease inhibitor protease nexin-1 controls mammary cancer metastasis through LRP-1-mediated MMP-9 expression.	Pubmed	1.297	1000	3.373	32.22	1	1		SERPINE2
Pubmed	15491165	Cyclic peptides from the loop region of the laminin alpha 4 chain LG4 module show enhanced biological activity over linear peptides.	Pubmed	1.297	1000	3.373	32.22	1	1		LAMA4
Pubmed	26517355	HER3 over-expression and overall survival in gastrointestinal cancers.	Pubmed	1.297	1000	3.373	32.22	1	1		ERBB3
Pubmed	32394286	Electronegative LDL Induces M1 Polarization of Human Macrophages Through a LOX-1-Dependent Pathway.	Pubmed	1.297	1000	3.373	32.22	1	1		OLR1
Pubmed	10502832	A novel mutation (D305V) in the early growth response 2 gene is associated with severe Charcot-Marie-Tooth type 1 disease.	Pubmed	1.297	1000	3.373	32.22	1	1		EGR2
Pubmed	21633012	Concerted regulation of myofiber-specific gene expression and muscle performance by the transcriptional repressor Sox6.	Pubmed	1.297	1000	3.373	32.22	1	1		SOX6
Pubmed	7524416	The cleavage of the bait region of alpha 2-macroglobulin by human immunodeficiency virus proteinases and by astacin.	Pubmed	1.297	1000	3.373	32.22	1	1		A2M
Pubmed	26072274	Toluene diisocyanate: Induction of the autotaxin-lysophosphatidic acid axis and its association with airways symptoms.	Pubmed	1.297	1000	3.373	32.22	1	1		ENPP2
Pubmed	10441344	A molecular analysis of the yemenite deaf-blind hypopigmentation syndrome: SOX10 dysfunction causes different neurocristopathies.	Pubmed	1.297	1000	3.373	32.22	1	1		SOX10
Pubmed	26307549	Perforin-2/Mpeg1 and other pore-forming proteins throughout evolution.	Pubmed	1.297	1000	3.373	32.22	1	1		MPEG1
Pubmed	25170920	Lectin-like oxidized LDL receptor-1 is an enhancer of tumor angiogenesis in human prostate cancer cells.	Pubmed	1.297	1000	3.373	32.22	1	1		OLR1
Pubmed	6183401	The complete amino acid sequence of human P2 protein.	Pubmed	1.297	1000	3.373	32.22	1	1		PMP2
Pubmed	22618708	Crystal structures of protease nexin-1 in complex with heparin and thrombin suggest a 2-step recognition mechanism.	Pubmed	1.297	1000	3.373	32.22	1	1		SERPINE2
Pubmed	12112373	Evidence for possible interactions between PLP and DM20 within the myelin sheath.	Pubmed	1.297	1000	3.373	32.22	1	1		PLP1
Pubmed	34230963	Identifying oligodendrocyte enhancers governing Plp1 expression.	Pubmed	1.297	1000	3.373	32.22	1	1		PLP1
Pubmed	28925403	A slow-cycling subpopulation of melanoma cells with highly invasive properties.	Pubmed	1.297	1000	3.373	32.22	1	1		SERPINE2
Pubmed	24043625	Serum- and glucocorticoid-induced protein kinase 1 (SGK1) is regulated by store-operated Ca2+ entry and mediates cytoprotection against necrotic cell death.	Pubmed	1.297	1000	3.373	32.22	1	1		SGK1
Pubmed	29726015	Targeting the dopamine D	Pubmed	1.297	1000	3.373	32.22	1	1		CNP
Pubmed	12828933	Astrocytes produce CNTF during the remyelination phase of viral-induced spinal cord demyelination to stimulate FGF-2 production.	Pubmed	1.297	1000	3.373	32.22	1	1		CNTF
Pubmed	2009280	The presence of a covalently cross-linked matrix in human platelets.	Pubmed	1.297	1000	3.373	32.22	1	1		F13A1
Pubmed	9027483	Isolation of a novel Sry-related gene that is expressed in high-metastatic K-1735 murine melanoma cells.	Pubmed	1.297	1000	3.373	32.22	1	1		SOX10
Pubmed	11694580	Pmel17 initiates premelanosome morphogenesis within multivesicular bodies.	Pubmed	1.297	1000	3.373	32.22	1	1		PMEL
Pubmed	28735559	Effects of Intron 1 Sequences on Human PLP1 Expression: Implications for PLP1-Related Disorders.	Pubmed	1.297	1000	3.373	32.22	1	1		PLP1
Pubmed	9398211	Human alpha 2-macroglobulin is an osteogenic growth peptide-binding protein.	Pubmed	1.297	1000	3.373	32.22	1	1		A2M
Pubmed	18191942	The splice variant LOXIN inhibits LOX-1 receptor function through hetero-oligomerization.	Pubmed	1.297	1000	3.373	32.22	1	1		OLR1
Pubmed	14684693	Association of single nucleotide polymorphisms in the oxidised LDL receptor 1 (OLR1) gene in patients with acute myocardial infarction.	Pubmed	1.297	1000	3.373	32.22	1	1		OLR1
Pubmed	28301514	Apolipoprotein D expression does not predict breast cancer recurrence among tamoxifen-treated patients.	Pubmed	1.297	1000	3.373	32.22	1	1		APOD
Pubmed	22213458	Novel anti-ErbB3 monoclonal antibodies show therapeutic efficacy in xenografted and spontaneous mouse tumors.	Pubmed	1.297	1000	3.373	32.22	1	1		ERBB3
Pubmed	6585815	Cultures of shiverer mutant cerebellum injected with normal oligodendrocytes make both normal and shiverer myelin.	Pubmed	1.297	1000	3.373	32.22	1	1		MBP
Pubmed	12974981	Systematic identification of regulatory proteins critical for T-cell activation.	Pubmed	1.297	1000	3.373	32.22	1	1		RNF125
Pubmed	21495113	Sox6, jack of all trades: a versatile regulatory protein in vertebrate development.	Pubmed	1.297	1000	3.373	32.22	1	1		SOX6
Pubmed	7526864	The 3'-untranslated region of mouse myelin basic protein gene increases the amount of mRNA in immortalized mouse oligodendrocytes.	Pubmed	1.297	1000	3.373	32.22	1	1		MBP
Pubmed	24335528	Sox10 nuclear immunostaining lacks diagnostic utility for CNS granular cell tumors.	Pubmed	1.297	1000	3.373	32.22	1	1		SOX10
Pubmed	2581245	Nucleotide sequence of cDNA encoding human alpha 2-macroglobulin and assignment of the chromosomal locus.	Pubmed	1.297	1000	3.373	32.22	1	1		A2M
Pubmed	9020143	Three-dimensional structure of myelin basic protein. II. Molecular modeling and considerations of predicted structures in multiple sclerosis.	Pubmed	1.297	1000	3.373	32.22	1	1		MBP
Pubmed	30353968	HDX-MS reveals orthosteric and allosteric changes in apolipoprotein-D structural dynamics upon binding of progesterone.	Pubmed	1.297	1000	3.373	32.22	1	1		APOD
Pubmed	16198564	Novel EGR2 mutation R359Q is associated with CMT type 1 and progressive scoliosis.	Pubmed	1.297	1000	3.373	32.22	1	1		EGR2
Pubmed	29478609	Neurogenetics of Pelizaeus-Merzbacher disease.	Pubmed	1.297	1000	3.373	32.22	1	1		PLP1
Pubmed	23731550	Decreased expression of SOX6 confers a poor prognosis in hepatocellular carcinoma.	Pubmed	1.297	1000	3.373	32.22	1	1		SOX6
Pubmed	34289555	[SERPINE2 promotes cellular migration and invasion in esophageal squamous cell carcinoma by activating ?-catenin].	Pubmed	1.297	1000	3.373	32.22	1	1		SERPINE2
Pubmed	17065202	Spermidine/spermine N1-acetyltransferase overexpression in kidney epithelial cells disrupts polyamine homeostasis, leads to DNA damage, and causes G2 arrest.	Pubmed	1.297	1000	3.373	32.22	1	1		SAT1
Pubmed	26059342	Laminin ?4 (LAMA4) expression promotes trophoblast cell invasion, migration, and angiogenesis, and is lowered in preeclamptic placentas.	Pubmed	1.297	1000	3.373	32.22	1	1		LAMA4
Pubmed	28343365	SOX10 immunohistochemistry in sweat ductal/glandular neoplasms.	Pubmed	1.297	1000	3.373	32.22	1	1		SOX10
Pubmed	26895376	The lectin-like oxidized LDL receptor-1: a new potential molecular target in colorectal cancer.	Pubmed	1.297	1000	3.373	32.22	1	1		OLR1
Pubmed	32023466	Salt Sensing by Serum/Glucocorticoid-Regulated Kinase 1 Promotes Th17-like Inflammatory Adaptation of Foxp3	Pubmed	1.297	1000	3.373	32.22	1	1		SGK1
Pubmed	12363390	Elevated plasma level of apolipoprotein D in schizophrenia and its treatment and outcome.	Pubmed	1.297	1000	3.373	32.22	1	1		APOD
Pubmed	16436050	The N-terminal hydrophobic sequence of autotaxin (ENPP2) functions as a signal peptide.	Pubmed	1.297	1000	3.373	32.22	1	1		ENPP2
Pubmed	16437381	Apolipoprotein D expression in substantia nigra of Parkinson disease.	Pubmed	1.297	1000	3.373	32.22	1	1		APOD
Pubmed	26518750	MyelStones: the executive roles of myelin basic protein in myelin assembly and destabilization in multiple sclerosis.	Pubmed	1.297	1000	3.373	32.22	1	1		MBP
Pubmed	2241897	High specific induction of spermidine/spermine N1-acetyltransferase in a human large cell lung carcinoma.	Pubmed	1.297	1000	3.373	32.22	1	1		SAT1
Pubmed	26367378	ERBB3 Positively Correlates with Intestinal Stem Cell Markers but Marks a Distinct Non Proliferative Cell Population in Colorectal Cancer.	Pubmed	1.297	1000	3.373	32.22	1	1		ERBB3
Pubmed	8804020	Oligodendrocyte progenitors in the embryonic spinal cord express DM-20.	Pubmed	1.297	1000	3.373	32.22	1	1		PLP1
Pubmed	17707356	LOX-1 deletion alters signals of myocardial remodeling immediately after ischemia-reperfusion.	Pubmed	1.297	1000	3.373	32.22	1	1		OLR1
Pubmed	12177040	Survival of, and competition between, oligodendrocytes expressing different alleles of the Plp gene.	Pubmed	1.297	1000	3.373	32.22	1	1		PLP1
Pubmed	33075013	Cholestasis Due to USP53 Deficiency.	Pubmed	1.297	1000	3.373	32.22	1	1		USP53
Pubmed	33973730	Ubiquitin-specific peptidase 53 inhibits the occurrence and development of clear cell renal cell carcinoma through NF-?B pathway inactivation.	Pubmed	1.297	1000	3.373	32.22	1	1		USP53
Pubmed	23881108	Modulation of polyamine metabolic flux in adipose tissue alters the accumulation of body fat by affecting glucose homeostasis.	Pubmed	1.297	1000	3.373	32.22	1	1		SAT1
Pubmed	14360249	Jimpy, a new totally sexlinked gene in the house mouse.	Pubmed	1.297	1000	3.373	32.22	1	1		PLP1
Pubmed	20933037	Up-regulation of serum- and glucocorticoid-induced protein kinase 1 in the brain tissue of human and experimental epilepsy.	Pubmed	1.297	1000	3.373	32.22	1	1		SGK1
Pubmed	32586241	Expression, Purification and Characterization of Recombinant Human Coagulation Factor XIIIa in	Pubmed	1.297	1000	3.373	32.22	1	1		F13A1
Pubmed	12325077	A PLP splicing abnormality is associated with an unusual presentation of PMD.	Pubmed	1.297	1000	3.373	32.22	1	1		PLP1
Pubmed	34343482	Establishment of a novel, cell-based autotaxin assay.	Pubmed	1.297	1000	3.373	32.22	1	1		ENPP2
Pubmed	9136767	The active transport of myelin basic protein into the nucleus suggests a regulatory role in myelination.	Pubmed	1.297	1000	3.373	32.22	1	1		MBP
Pubmed	14988021	Sox6 overexpression causes cellular aggregation and the neuronal differentiation of P19 embryonic carcinoma cells in the absence of retinoic acid.	Pubmed	1.297	1000	3.373	32.22	1	1		SOX6
Pubmed	11239949	A novel missense mutation in the early growth response 2 gene associated with late-onset Charcot--Marie--Tooth disease type 1.	Pubmed	1.297	1000	3.373	32.22	1	1		EGR2
Pubmed	15700135	Potential involvement of adipocyte insulin resistance in obesity-associated up-regulation of adipocyte lysophospholipase D/autotaxin expression.	Pubmed	1.297	1000	3.373	32.22	1	1		ENPP2
Pubmed	17121826	Molecular determinants of substrate selectivity of a novel organic cation transporter (PMAT) in the SLC29 family.	Pubmed	1.297	1000	3.373	32.22	1	1		SLC29A4
Pubmed	33210885	[Identification of a novel mutation of	Pubmed	1.297	1000	3.373	32.22	1	1		SOX10
Pubmed	21084713	SERPINE2, a serine protease inhibitor extensively expressed in adult male mouse reproductive tissues, may serve as a murine sperm decapacitation factor.	Pubmed	1.297	1000	3.373	32.22	1	1		SERPINE2
Pubmed	56198	Studies on the isolation and partial characterization of apolipoprotein D and lipoprotein D of human plasma.	Pubmed	1.297	1000	3.373	32.22	1	1		APOD
Pubmed	11915516	[Molecular identification of LOX-1 and analysis of its pathophysiological role].	Pubmed	1.297	1000	3.373	32.22	1	1		OLR1
Pubmed	3466187	Jimpy mutant mouse: a 74-base deletion in the mRNA for myelin proteolipid protein and evidence for a primary defect in RNA splicing.	Pubmed	1.297	1000	3.373	32.22	1	1		PLP1
Pubmed	11167856	Two novel and one recurrent missense mutation in the factor XIII A gene in two Dutch patients with factor XIII deficiency.	Pubmed	1.297	1000	3.373	32.22	1	1		F13A1
Pubmed	28893539	Functional analysis of a SOX10 gene mutation associated with Waardenburg syndrome II.	Pubmed	1.297	1000	3.373	32.22	1	1		SOX10
Pubmed	36511517	Proteolipid protein 1 is involved in the regulation of intestinal motility and barrier function in the mouse.	Pubmed	1.297	1000	3.373	32.22	1	1		PLP1
Pubmed	12424732	Oligodendrogenesis is differentially regulated in gray and white matter of jimpy mice.	Pubmed	1.297	1000	3.373	32.22	1	1		PLP1
Pubmed	12042814	CNTF is a major protective factor in demyelinating CNS disease: a neurotrophic cytokine as modulator in neuroinflammation.	Pubmed	1.297	1000	3.373	32.22	1	1		CNTF
Pubmed	24715709	Phenotypic variability in Waardenburg syndrome resulting from a 22q12.3-q13.1 microdeletion involving SOX10.	Pubmed	1.297	1000	3.373	32.22	1	1		SOX10
Pubmed	15713463	Crystal structure of the catalytic fragment of human brain 2',3'-cyclic-nucleotide 3'-phosphodiesterase.	Pubmed	1.297	1000	3.373	32.22	1	1		CNP
Pubmed	16287154	Splice-site contribution in alternative splicing of PLP1 and DM20: molecular studies in oligodendrocytes.	Pubmed	1.297	1000	3.373	32.22	1	1		PLP1
Pubmed	24443567	Coagulation factor XIIIa substrates in human plasma: identification and incorporation into the clot.	Pubmed	1.297	1000	3.373	32.22	1	1		F13A1
Pubmed	24113299	Simulative and experimental investigation on the cleavage site that generates the soluble human LOX-1.	Pubmed	1.297	1000	3.373	32.22	1	1		OLR1
Pubmed	10508880	Early death of neural crest cells is responsible for total enteric aganglionosis in Sox10(Dom)/Sox10(Dom) mouse embryos.	Pubmed	1.297	1000	3.373	32.22	1	1		SOX10
Pubmed	19139100	Autotaxin/lysopholipase D and lysophosphatidic acid regulate murine hemostasis and thrombosis.	Pubmed	1.297	1000	3.373	32.22	1	1		ENPP2
Pubmed	12072871	The effect of the Val34Leu polymorphism in the factor XIII gene in infants with a birth weight below 1500 g.	Pubmed	1.297	1000	3.373	32.22	1	1		F13A1
Pubmed	20231267	Endoplasmic reticulum export, subcellular distribution, and fibril formation by Pmel17 require an intact N-terminal domain junction.	Pubmed	1.297	1000	3.373	32.22	1	1		PMEL
Pubmed	9518636	Overexpression of a minor component of myelin basic protein isoform (17.2 kDa) can restore myelinogenesis in transgenic shiverer mice.	Pubmed	1.297	1000	3.373	32.22	1	1		MBP
Pubmed	18669911	Ciliary neurotrophic factor-mediated signaling regulates neuronal versus glial differentiation of retinal stem cells/progenitors by concentration-dependent recruitment of mitogen-activated protein kinase and Janus kinase-signal transducer and activator of transcription pathways in conjunction with Notch signaling.	Pubmed	1.297	1000	3.373	32.22	1	1		CNTF
Pubmed	24443508	The autotaxin-LPA axis emerges as a novel regulator of lymphocyte homing and inflammation.	Pubmed	1.297	1000	3.373	32.22	1	1		ENPP2
Pubmed	24329762	Congenital factor XIII deficiency in Pakistan: characterization of seven families and identification of four novel mutations.	Pubmed	1.297	1000	3.373	32.22	1	1		F13A1
Pubmed	18559590	Soluble ErbB3 levels in bone marrow and plasma of men with prostate cancer.	Pubmed	1.297	1000	3.373	32.22	1	1		ERBB3
Pubmed	16343930	Mitochondrial localization of CNP2 is regulated by phosphorylation of the N-terminal targeting signal by PKC: implications of a mitochondrial function for CNP2 in glial and non-glial cells.	Pubmed	1.297	1000	3.373	32.22	1	1		CNP
Pubmed	8723686	Pelizaeus-Merzbacher disease: a novel mutation in the 5'-untranslated region of the proteolipid protein gene.	Pubmed	1.297	1000	3.373	32.22	1	1		PLP1
Pubmed	16232083	Structural evaluation of plasma alpha2-macroglobulin in acute pancreatitis.	Pubmed	1.297	1000	3.373	32.22	1	1		A2M
Pubmed	19289377	Impaired vascular function in small resistance arteries of LOX-1 overexpressing mice on high-fat diet.	Pubmed	1.297	1000	3.373	32.22	1	1		OLR1
Pubmed	18289148	Effect of a functional single nucleotide polymorphism in the 2',3'-cyclic nucleotide 3'-phosphodiesterase gene on the expression of oligodendrocyte-related genes in schizophrenia.	Pubmed	1.297	1000	3.373	32.22	1	1		CNP
Pubmed	19506801	Autotaxin.	Pubmed	1.297	1000	3.373	32.22	1	1		ENPP2
Pubmed	34076144	Oxidized low-density lipoprotein stimulates dendritic cells maturation via LOX-1-mediated MAPK/NF-?B pathway.	Pubmed	1.297	1000	3.373	32.22	1	1		OLR1
Pubmed	27546362	Serum soluble lectin-like oxidized low-density lipoprotein receptor-1 levels in patients with restless legs syndrome.	Pubmed	1.297	1000	3.373	32.22	1	1		OLR1
Pubmed	15533380	Tyr204Phe and Val34Leu polymorphisms in two Brazilian ethnic groups and in patients with recurrent miscarriages.	Pubmed	1.297	1000	3.373	32.22	1	1		F13A1
Pubmed	31852952	A de novo EGR2 variant, c.1232A?>?G p.Asp411Gly, causes severe early-onset Charcot-Marie-Tooth Neuropathy Type 3 (Dejerine-Sottas Neuropathy).	Pubmed	1.297	1000	3.373	32.22	1	1		EGR2
Pubmed	35775481	Lymph node fibroblastic reticular cells preserve a tolerogenic niche in allograft transplantation through laminin ?4.	Pubmed	1.297	1000	3.373	32.22	1	1		LAMA4
Pubmed	7505151	New mutation of the myelin P0 gene in a pedigree of Charcot-Marie-Tooth neuropathy 1.	Pubmed	1.297	1000	3.373	32.22	1	1		MPZ
Pubmed	15653288	A missense polymorphism (H204R) of a Rho GTPase-activating protein, the chimerin 2 gene, is associated with schizophrenia in men.	Pubmed	1.297	1000	3.373	32.22	1	1		CHN2
Pubmed	17577119	Both plasma lysophosphatidic acid and serum autotaxin levels are increased in chronic hepatitis C.	Pubmed	1.297	1000	3.373	32.22	1	1		ENPP2
Pubmed	11248026	Male fertility defects in mice lacking the serine protease inhibitor protease nexin-1.	Pubmed	1.297	1000	3.373	32.22	1	1		SERPINE2
Pubmed	17018840	Membrane localization and pH-dependent transport of a newly cloned organic cation transporter (PMAT) in kidney cells.	Pubmed	1.297	1000	3.373	32.22	1	1		SLC29A4
Pubmed	24582488	Increased lysophospholipase D activity of autotaxin in sera of patients with atopic dermatitis.	Pubmed	1.297	1000	3.373	32.22	1	1		ENPP2
Pubmed	19158347	SGK1-sensitive renal tubular glucose reabsorption in diabetes.	Pubmed	1.297	1000	3.373	32.22	1	1		SGK1
Pubmed	33841409	Structural Basis of VSIG3: The Ligand for VISTA.	Pubmed	1.297	1000	3.373	32.22	1	1		IGSF11
Pubmed	17973254	Opposing effects of glucocorticoids and Wnt signaling on Krox20 and mineral deposition in osteoblast cultures.	Pubmed	1.297	1000	3.373	32.22	1	1		EGR2
Pubmed	26719328	Activated ErbB3 Translocates to the Nucleus via Clathrin-independent Endocytosis, Which Is Associated with Proliferating Cells.	Pubmed	1.297	1000	3.373	32.22	1	1		ERBB3
Pubmed	20298363	Genetics of chronic obstructive pulmonary disease: a case-control study in Bergen, Norway.	Pubmed	1.297	1000	3.373	32.22	1	1		SERPINE2
Pubmed	32798656	Insights into DEPTOR regulation from in silico analysis of DEPTOR complexes.	Pubmed	1.297	1000	3.373	32.22	1	1		DEPTOR
Pubmed	24138610	Oncogenic ERBB3 mutations altering p.Val104 is rare in acute leukemias and non-Hodgkin lymphomas.	Pubmed	1.297	1000	3.373	32.22	1	1		ERBB3
Pubmed	32646370	EGR2 is elevated and positively regulates inflammatory IFN? production in lupus CD4	Pubmed	1.297	1000	3.373	32.22	1	1		EGR2
Pubmed	28863781	Downregulation of GPR155 as a prognostic factor after curative resection of hepatocellular carcinoma.	Pubmed	1.297	1000	3.373	32.22	1	1		GPR155
Pubmed	16763156	Joint linkage and association of six single-nucleotide polymorphisms in the factor XIII-A subunit gene point to V34L as the main functional locus.	Pubmed	1.297	1000	3.373	32.22	1	1		F13A1
Pubmed	30718451	Pro-oncogenic action of LOX-1 and its splice variant LOX-1?4 in breast cancer phenotypes.	Pubmed	1.297	1000	3.373	32.22	1	1		OLR1
Pubmed	12953275	Disturbance of muscle fiber differentiation in congenital hypomyelinating neuropathy caused by a novel myelin protein zero mutation.	Pubmed	1.297	1000	3.373	32.22	1	1		MPZ
Pubmed	25005756	LOX-1 deletion limits cardiac angiogenesis in mice given angiotensin II.	Pubmed	1.297	1000	3.373	32.22	1	1		OLR1
Pubmed	20837543	Polyamine pathway contributes to the pathogenesis of Parkinson disease.	Pubmed	1.297	1000	3.373	32.22	1	1		SAT1
Pubmed	12632025	The G-to-T point mutation in codon 34 of the factor XIII gene and the risk of pre-eclampsia.	Pubmed	1.297	1000	3.373	32.22	1	1		F13A1
Pubmed	12965257	Myelin basic protein epitopes secreted by human T cells encounter natural autoantibodies in the serum.	Pubmed	1.297	1000	3.373	32.22	1	1		MBP
Pubmed	36198237	Comparative role of SOX10 gene in the gliogenesis of central, peripheral, and enteric nervous systems.	Pubmed	1.297	1000	3.373	32.22	1	1		SOX10
Pubmed	15748169	Inducers of oxidative stress block ciliary neurotrophic factor activation of Jak/STAT signaling in neurons.	Pubmed	1.297	1000	3.373	32.22	1	1		CNTF
Pubmed	15509762	Regulation of brain proteolytic activity is necessary for the in vivo function of NMDA receptors.	Pubmed	1.297	1000	3.373	32.22	1	1		SERPINE2
Pubmed	2429310	Recombination within the myelin basic protein gene created the dysmyelinating shiverer mouse mutation.	Pubmed	1.297	1000	3.373	32.22	1	1		MBP
Pubmed	31718700	Oxidized low density lipoprotein receptor 1 promotes lung metastases of osteosarcomas through regulating the epithelial-mesenchymal transition.	Pubmed	1.297	1000	3.373	32.22	1	1		OLR1
Pubmed	27228136	Preparation of Antispermidine/Spermine-N1-Acetyltransferase Monoclonal Antibodies.	Pubmed	1.297	1000	3.373	32.22	1	1		SAT1
Pubmed	31322261	MPZL1 is highly expressed in advanced gallbladder carcinoma and promotes the aggressive behavior of human gallbladder carcinoma GBC?SD cells.	Pubmed	1.297	1000	3.373	32.22	1	1		MPZL1
Pubmed	17516146	Factor XIII gene V34L mutation in the Lebanese population: another unique feature in this community?	Pubmed	1.297	1000	3.373	32.22	1	1		F13A1
Pubmed	14725621	The serum- and glucocorticoid-induced kinase SGK inhibits mutant huntingtin-induced toxicity by phosphorylating serine 421 of huntingtin.	Pubmed	1.297	1000	3.373	32.22	1	1		SGK1
Pubmed	18388896	Elevated soluble lectin-like oxidized LDL receptor-1 (sLOX-1) levels in obese postmenopausal women.	Pubmed	1.297	1000	3.373	32.22	1	1		OLR1
Pubmed	18524890	CNTF: a putative link between dopamine D2 receptors and neurogenesis.	Pubmed	1.297	1000	3.373	32.22	1	1		CNTF
Pubmed	19342029	The variable expression of lectin-like oxidized low-density lipoprotein receptor (LOX-1) and signs of autophagy and apoptosis in freshly harvested human granulosa cells depend on gonadotropin dose, age, and body weight.	Pubmed	1.297	1000	3.373	32.22	1	1		OLR1
Pubmed	7681107	A new family of transcripts of the myelin basic protein gene: expression in brain and in immune system.	Pubmed	1.297	1000	3.373	32.22	1	1		MBP
Pubmed	20941461	Spontaneous regression of the inhibitor against the coagulation factor XIII A subunit in acquired factor XIII deficiency.	Pubmed	1.297	1000	3.373	32.22	1	1		F13A1
Pubmed	21594952	Neural crest cells retain their capability for multipotential differentiation even after lineage-restricted stages.	Pubmed	1.297	1000	3.373	32.22	1	1		SOX10
Pubmed	24227784	The kinetics of myelin antigen uptake by myeloid cells in the central nervous system during experimental autoimmune encephalomyelitis.	Pubmed	1.297	1000	3.373	32.22	1	1		MBP
Pubmed	7681114	Distinct hypomyelinated phenotypes in MBP-SV40 large T transgenic mice.	Pubmed	1.297	1000	3.373	32.22	1	1		MBP
Pubmed	21403095	Platelet protease nexin-1, a serpin that strongly influences fibrinolysis and thrombolysis.	Pubmed	1.297	1000	3.373	32.22	1	1		SERPINE2
Pubmed	8549427	Conditionally immortalized oligodendrocyte cell lines migrate to different brain regions and elaborate 'myelin-like' membranes after transplantation into neonatal shiverer mouse brains.	Pubmed	1.297	1000	3.373	32.22	1	1		MBP
Pubmed	21787890	Charcot-Marie-Tooth caused by a copy number variation in myelin protein zero.	Pubmed	1.297	1000	3.373	32.22	1	1		MPZ
Pubmed	24890387	PMD patient mutations reveal a long-distance intronic interaction that regulates PLP1/DM20 alternative splicing.	Pubmed	1.297	1000	3.373	32.22	1	1		PLP1
Pubmed	22641216	Lysyl oxidase enzymatic function increases stiffness to drive colorectal cancer progression through FAK.	Pubmed	1.297	1000	3.373	32.22	1	1		OLR1
Pubmed	30032361	Activity and clinical relevance of autotaxin and lysophosphatidic acid pathways in high-grade serous carcinoma.	Pubmed	1.297	1000	3.373	32.22	1	1		ENPP2
Pubmed	5787429	Tissue culture analysis of the inherited defect of central nervous system myelination in jimpy mice.	Pubmed	1.297	1000	3.373	32.22	1	1		PLP1
Pubmed	8664899	Myelin protein zero (MPZ) gene mutations in nonduplication type 1 Charcot-Marie-Tooth disease.	Pubmed	1.297	1000	3.373	32.22	1	1		MPZ
Pubmed	14678766	Functional analysis of plasma alpha(2)-macroglobulin from Alzheimer's disease patients with the A2M intronic deletion.	Pubmed	1.297	1000	3.373	32.22	1	1		A2M
Pubmed	18523561	Adenosine transporter ENT4 is a direct target of EWS/WT1 translocation product and is highly expressed in desmoplastic small round cell tumor.	Pubmed	1.297	1000	3.373	32.22	1	1		SLC29A4
Pubmed	24028194	Two novel MPZ mutations in Chinese CMT patients.	Pubmed	1.297	1000	3.373	32.22	1	1		MPZ
Pubmed	12045181	c-erbB-3: a nuclear protein in mammary epithelial cells.	Pubmed	1.297	1000	3.373	32.22	1	1		ERBB3
Pubmed	7681106	Novel isoforms of mouse myelin basic protein predominantly expressed in embryonic stage.	Pubmed	1.297	1000	3.373	32.22	1	1		MBP
Pubmed	88695	Immunochemical studies of myelin basic protein in shiverer mouse devoid of major dense line of myelin.	Pubmed	1.297	1000	3.373	32.22	1	1		MBP
Pubmed	31352009	Knockdown of SSATX, an alternative splicing variant of the SAT1 gene, promotes melanoma progression.	Pubmed	1.297	1000	3.373	32.22	1	1		SAT1
Pubmed	21134342	Serum sLOX-1 levels are associated with the presence and severity of angiographic coronary artery disease in patients with metabolic syndrome.	Pubmed	1.297	1000	3.373	32.22	1	1		OLR1
Pubmed	20695834	HER3 mRNA as a predictive biomarker in anticancer therapy.	Pubmed	1.297	1000	3.373	32.22	1	1		ERBB3
Pubmed	32610343	Suppression of proteolipid protein rescues Pelizaeus-Merzbacher disease.	Pubmed	1.297	1000	3.373	32.22	1	1		PLP1
Pubmed	34234378	Decreased clot burden is associated with factor XIII Val34Leu polymorphism and better functional outcomes in acute ischemic stroke patients treated with intravenous thrombolysis.	Pubmed	1.297	1000	3.373	32.22	1	1		F13A1
Pubmed	1318958	Elevated expression of type II Na+ channels in hypomyelinated axons of shiverer mouse brain.	Pubmed	1.297	1000	3.373	32.22	1	1		MBP
Pubmed	36571249	Identification of Apolipoprotein D as a Dermal Fibroblast Marker of Human Aging for Development of Skin Rejuvenation Therapy.	Pubmed	1.297	1000	3.373	32.22	1	1		APOD
Pubmed	9022715	Molecular cloning of Limulus alpha 2-macroglobulin.	Pubmed	1.297	1000	3.373	32.22	1	1		A2M
Pubmed	7693130	Deletion of the serine 34 codon from the major peripheral myelin protein P0 gene in Charcot-Marie-Tooth disease type 1B.	Pubmed	1.297	1000	3.373	32.22	1	1		MPZ
Pubmed	12209967	Lack of beta-tubulin gene mutations in early stage lung cancer.	Pubmed	1.297	1000	3.373	32.22	1	1		TUBB2A
Pubmed	1989509	Characterization of human spermidine/spermine N1-acetyltransferase purified from cultured melanoma cells.	Pubmed	1.297	1000	3.373	32.22	1	1		SAT1
Pubmed	26121426	Blood coagulation factor XIII-A subunit Val34Leu polymorphisms and intracerebral hemorrhage risk: A meta-analysis of case-control studies.	Pubmed	1.297	1000	3.373	32.22	1	1		F13A1
Pubmed	16130097	Primary progressive multiple sclerosis as a phenotype of a PLP1 gene mutation.	Pubmed	1.297	1000	3.373	32.22	1	1		PLP1
Pubmed	7693129	Charcot-Marie-Tooth neuropathy type 1B is associated with mutations of the myelin P0 gene.	Pubmed	1.297	1000	3.373	32.22	1	1		MPZ
Pubmed	19247493	Functional analysis and molecular dynamics simulation of LOX-1 K167N polymorphism reveal alteration of receptor activity.	Pubmed	1.297	1000	3.373	32.22	1	1		OLR1
Pubmed	12358743	Myelin proteolipid protein (Plp) intron 1 DNA is required to temporally regulate Plp gene expression in the brain.	Pubmed	1.297	1000	3.373	32.22	1	1		PLP1
Pubmed	9760192	The SOX10/Sox10 gene from human and mouse: sequence, expression, and transactivation by the encoded HMG domain transcription factor.	Pubmed	1.297	1000	3.373	32.22	1	1		SOX10
Pubmed	33083492	Lack of PPAR	Pubmed	1.297	1000	3.373	32.22	1	1		SGK1
Pubmed	2480601	Pelizaeus-Merzbacher disease: tight linkage to proteolipid protein gene exon variant.	Pubmed	1.297	1000	3.373	32.22	1	1		PLP1
Pubmed	36271429	HER3 in cancer: from the bench to the bedside.	Pubmed	1.297	1000	3.373	32.22	1	1		ERBB3
Pubmed	26385167	Alpha-2-macroglobulin loaded microcapsules enhance human leukocyte functions and innate immune response.	Pubmed	1.297	1000	3.373	32.22	1	1		A2M
Pubmed	27540113	During Hepatitis C Virus (HCV) Infection and HCV-HIV Coinfection, an Elevated Plasma Level of Autotaxin Is Associated With Lysophosphatidic Acid and Markers of Immune Activation That Normalize During Interferon-Free HCV Therapy.	Pubmed	1.297	1000	3.373	32.22	1	1		ENPP2
Pubmed	22971340	The tail nick augments Aeromonas sobria serine protease (ASP) activity in plasma through retarding inhibition by ?2-macroglobulin.	Pubmed	1.297	1000	3.373	32.22	1	1		A2M
Pubmed	21224398	Serine/threonine protein kinase SGK1 in glucocorticoid-dependent transdifferentiation of pancreatic acinar cells to hepatocytes.	Pubmed	1.297	1000	3.373	32.22	1	1		SGK1
Pubmed	25017791	Deficient HER3 expression in poorly-differentiated colorectal cancer cells enhances gefitinib sensitivity.	Pubmed	1.297	1000	3.373	32.22	1	1		ERBB3
Pubmed	32269313	Role of Lectin-like Oxidized LDL Receptor-1 and Syncytiotrophoblast Extracellular Vesicles in the Vascular Reactivity of Mouse Uterine Arteries During Pregnancy.	Pubmed	1.297	1000	3.373	32.22	1	1		OLR1
Pubmed	19903451	Divalent cations induce a compaction of intrinsically disordered myelin basic protein.	Pubmed	1.297	1000	3.373	32.22	1	1		MBP
Pubmed	1939253	Protease specificity and heparin binding and activation of recombinant protease nexin I.	Pubmed	1.297	1000	3.373	32.22	1	1		SERPINE2
Pubmed	30957251	SOX10 Immunostaining in granulomatous dermatoses and benign reactive lymph nodes.	Pubmed	1.297	1000	3.373	32.22	1	1		SOX10
Pubmed	21429623	Gender differences in apolipoprotein D expression during aging and in Alzheimer disease.	Pubmed	1.297	1000	3.373	32.22	1	1		APOD
Pubmed	22665265	Uncoupling of PI3K from ErbB3 impairs mammary gland development but does not impact on ErbB2-induced mammary tumorigenesis.	Pubmed	1.297	1000	3.373	32.22	1	1		ERBB3
Pubmed	25993992	Inhibition of serum- and glucocorticoid-inducible kinase 1 enhances TLR-mediated inflammation and promotes endotoxin-driven organ failure.	Pubmed	1.297	1000	3.373	32.22	1	1		SGK1
Pubmed	15180291	Transgenic rd mice harboring axokine gene by Rpe65 gene promoter does not rescue photoreceptor degeneration.	Pubmed	1.297	1000	3.373	32.22	1	1		CNTF
Pubmed	8586446	Molecular cloning and chromosomal assignment of the human brain-type phosphodiesterase I/nucleotide pyrophosphatase gene (PDNP2).	Pubmed	1.297	1000	3.373	32.22	1	1		ENPP2
Pubmed	9346933	Primary structure, developmental expression, and immunolocalization of the murine laminin alpha4 chain.	Pubmed	1.297	1000	3.373	32.22	1	1		LAMA4
Pubmed	16488608	Gene dosage sensitivity of a novel mutation in the intracellular domain of P0 associated with Charcot-Marie-Tooth disease type 1B.	Pubmed	1.297	1000	3.373	32.22	1	1		MPZ
Pubmed	22156982	Arg77His and Trp187Arg are the most common mutations causing FXIII deficiency in Iran.	Pubmed	1.297	1000	3.373	32.22	1	1		F13A1
Pubmed	33317533	High expression level of serpin peptidase inhibitor clade E member 2 is associated with poor prognosis in lung adenocarcinoma.	Pubmed	1.297	1000	3.373	32.22	1	1		SERPINE2
Pubmed	20888793	Autotaxin: a protein with two faces.	Pubmed	1.297	1000	3.373	32.22	1	1		ENPP2
Pubmed	27110718	Elevated Levels of SOX10 in Serum from Vitiligo and Melanoma Patients, Analyzed by Proximity Ligation Assay.	Pubmed	1.297	1000	3.373	32.22	1	1		SOX10
Pubmed	9502793	Upregulation of L-type Ca2+ channels in reactive astrocytes after brain injury, hypomyelination, and ischemia.	Pubmed	1.297	1000	3.373	32.22	1	1		MBP
Pubmed	4041237	Amino-acid sequence of human and bovine brain myelin proteolipid protein (lipophilin) is completely conserved.	Pubmed	1.297	1000	3.373	32.22	1	1		PLP1
Pubmed	23653362	Up-regulation of ciliary neurotrophic factor in astrocytes by aspirin: implications for remyelination in multiple sclerosis.	Pubmed	1.297	1000	3.373	32.22	1	1		CNTF
Pubmed	25817900	Genetic counseling for a three-generation Chinese family with Waardenburg syndrome type II associated with a rare SOX10 mutation.	Pubmed	1.297	1000	3.373	32.22	1	1		SOX10
Pubmed	12616486	Heterozygous null mutation of myelin P0 protein enhances susceptibility to autoimmune neuritis targeting P0 peptide.	Pubmed	1.297	1000	3.373	32.22	1	1		MPZ
Pubmed	23581296	Elevated SGK1 predicts resistance of breast cancer cells to Akt inhibitors.	Pubmed	1.297	1000	3.373	32.22	1	1		SGK1
Pubmed	1280217	The primary sequence and the subunit structure of mouse alpha-2-macroglobulin, deduced from protein sequencing of the isolated subunits and from molecular cloning of the cDNA.	Pubmed	1.297	1000	3.373	32.22	1	1		A2M
Pubmed	27943102	Clinicopathological evaluation of Sox10 expression in diffuse-type gastric adenocarcinoma.	Pubmed	1.297	1000	3.373	32.22	1	1		SOX10
Pubmed	18437021	Identification of proteolipid protein 1 gene duplication by multiplex ligation-dependent probe amplification: first report of genetically confirmed family of Pelizaeus-Merzbacher disease in Korea.	Pubmed	1.297	1000	3.373	32.22	1	1		PLP1
Pubmed	11749959	A pool of beta-tubulin is hyperphosphorylated at serine residues in Alzheimer disease brain.	Pubmed	1.297	1000	3.373	32.22	1	1		TUBB2A
Pubmed	30672775	Normal Expression of SRY-related HMG-BOX Gene 10 (SOX-10) in Recent and Old Cutaneous Scars is a Potential Mimicker of Desmoplastic Malignant Melanoma.	Pubmed	1.297	1000	3.373	32.22	1	1		SOX10
Pubmed	17640988	Role and regulation of the serum- and glucocorticoid-regulated kinase 1 in fertile and infertile human endometrium.	Pubmed	1.297	1000	3.373	32.22	1	1		SGK1
Pubmed	27793045	Serpin E2 promotes breast cancer metastasis by remodeling the tumor matrix and polarizing tumor associated macrophages.	Pubmed	1.297	1000	3.373	32.22	1	1		SERPINE2
Pubmed	25092804	Ciliary neurotrophic factor (CNTF) activation of astrocytes decreases spreading depolarization susceptibility and increases potassium clearance.	Pubmed	1.297	1000	3.373	32.22	1	1		CNTF
Pubmed	18490922	A 45-kDa ErbB3 secreted by prostate cancer cells promotes bone formation.	Pubmed	1.297	1000	3.373	32.22	1	1		ERBB3
Pubmed	29093276	Alpha-2-macroglobulin as a Promising Biological Marker of Endothelial Function.	Pubmed	1.297	1000	3.373	32.22	1	1		A2M
Pubmed	27738243	Autotaxin-mediated lipid signaling intersects with LIF and BMP signaling to promote the naive pluripotency transcription factor program.	Pubmed	1.297	1000	3.373	32.22	1	1		ENPP2
Pubmed	22303455	Time-lapse imaging of the dynamics of CNS glial-axonal interactions in vitro and ex vivo.	Pubmed	1.297	1000	3.373	32.22	1	1		MBP
Pubmed	9537424	Mutations in the early growth response 2 (EGR2) gene are associated with hereditary myelinopathies.	Pubmed	1.297	1000	3.373	32.22	1	1		EGR2
Pubmed	35866777	Upregulated keratin 15 links to the occurrence of lymphovascular invasion, stromal cervical invasion as well as unfavorable survival profile in endometrial cancer patients.	Pubmed	1.297	1000	3.373	32.22	1	1		KRT15
Pubmed	30799974	Higher serum lectin-like oxidized low-density lipoprotein receptor-1 in patients with stable coronary artery disease is associated with major adverse cardiovascular events: A multicentre pilot study.	Pubmed	1.297	1000	3.373	32.22	1	1		OLR1
Pubmed	16221215	Genetic variance of SGK-1 is associated with blood pressure, blood pressure change over time and strength of the insulin-diastolic blood pressure relationship.	Pubmed	1.297	1000	3.373	32.22	1	1		SGK1
Pubmed	18541301	Mannosylation of mutated MBP83-99 peptides diverts immune responses from Th1 to Th2.	Pubmed	1.297	1000	3.373	32.22	1	1		MBP
Pubmed	34439806	Multiple Sclerosis: Enzymatic Cross Site-Specific Hydrolysis of H1 Histone by IgGs against H1, H2A, H2B, H3, H4 Histones, and Myelin Basic Protein.	Pubmed	1.297	1000	3.373	32.22	1	1		MBP
Pubmed	15605386	Deranged Kv channel regulation in fibroblasts from mice lacking the serum and glucocorticoid inducible kinase SGK1.	Pubmed	1.297	1000	3.373	32.22	1	1		SGK1
Pubmed	25384012	Common FXIII and fibrinogen polymorphisms in abdominal aortic aneurysms.	Pubmed	1.297	1000	3.373	32.22	1	1		F13A1
Pubmed	15985467	Proteolytic maturation and activation of autotaxin (NPP2), a secreted metastasis-enhancing lysophospholipase D.	Pubmed	1.297	1000	3.373	32.22	1	1		ENPP2
Pubmed	27006447	Autotaxin activity increases locally following lung injury, but is not required for pulmonary lysophosphatidic acid production or fibrosis.	Pubmed	1.297	1000	3.373	32.22	1	1		ENPP2
Pubmed	9894878	Pelizaeus-Merzbacher disease: three novel mutations and implication for locus heterogeneity.	Pubmed	1.297	1000	3.373	32.22	1	1		PLP1
Pubmed	18303965	Effect of a ciliary neurotrophic factor polymorphism on schizophrenia symptom improvement in an iloperidone clinical trial.	Pubmed	1.297	1000	3.373	32.22	1	1		CNTF
Pubmed	29805107	Mouse Intestinal Krt15+ Crypt Cells Are Radio-Resistant and Tumor Initiating.	Pubmed	1.297	1000	3.373	32.22	1	1		KRT15
Pubmed	28345638	Lectin-like oxidized low-density lipoprotein receptor-1 facilitates metastasis of gastric cancer through driving epithelial-mesenchymal transition and PI3K/Akt/GSK3? activation.	Pubmed	1.297	1000	3.373	32.22	1	1		OLR1
Pubmed	3827224	Defective biosynthesis of proteolipid protein in Pelizaeus-Merzbacher disease.	Pubmed	1.297	1000	3.373	32.22	1	1		PLP1
Pubmed	1720927	Complete deletion of the proteolipid protein gene (PLP) in a family with X-linked Pelizaeus-Merzbacher disease.	Pubmed	1.297	1000	3.373	32.22	1	1		PLP1
Pubmed	23257510	Inhibition of intracellular bacterial replication in fibroblasts is dependent on the perforin-like protein (perforin-2) encoded by macrophage-expressed gene 1.	Pubmed	1.297	1000	3.373	32.22	1	1		MPEG1
Pubmed	4366515	Morphological and biochemical observations in the Jimpy spinal cord.	Pubmed	1.297	1000	3.373	32.22	1	1		PLP1
Pubmed	15629368	A pharmacogenetic effect of factor XIII valine 34 leucine polymorphism on fibrinolytic therapy for acute myocardial infarction.	Pubmed	1.297	1000	3.373	32.22	1	1		F13A1
Pubmed	11985903	Identification, regulation and function of a novel lectin-like oxidized low-density lipoprotein receptor.	Pubmed	1.297	1000	3.373	32.22	1	1		OLR1
Pubmed	33047719	[Association of	Pubmed	1.297	1000	3.373	32.22	1	1		CMTM5
Pubmed	11786921	A severe connatal form of Pelizaeus Merzbacher disease in a Czech boy caused by a novel mutation (725C>A, Ala242Glu) at the 'jimpy(msd) codon' in the PLP gene.	Pubmed	1.297	1000	3.373	32.22	1	1		PLP1
Pubmed	25546438	Ciliary neurotrophic factor promotes the activation of corneal epithelial stem/progenitor cells and accelerates corneal epithelial wound healing.	Pubmed	1.297	1000	3.373	32.22	1	1		CNTF
Pubmed	15584876	Genomic characterization of Alzheimer's disease and genotype-related phenotypic analysis of biological markers in dementia.	Pubmed	1.297	1000	3.373	32.22	1	1		A2M
Pubmed	15727724	The lectin-like oxidized low-density lipoprotein receptor and its role in atherosclerosis.	Pubmed	1.297	1000	3.373	32.22	1	1		OLR1
Pubmed	3129290	A gene encoding a protein with zinc fingers is activated during G0/G1 transition in cultured cells.	Pubmed	1.297	1000	3.373	32.22	1	1		EGR2
Pubmed	32047704	IgSF11 regulates osteoclast differentiation through association with the scaffold protein PSD-95.	Pubmed	1.297	1000	3.373	32.22	1	1		IGSF11
Pubmed	25080882	Ginkgo biloba extract inhibits oxidized low-density lipoprotein (oxLDL)-induced matrix metalloproteinase activation by the modulation of the lectin-like oxLDL receptor 1-regulated signaling pathway in human umbilical vein endothelial cells.	Pubmed	1.297	1000	3.373	32.22	1	1		OLR1
Pubmed	25720167	A Costa Rican family affected with Charcot-Marie-Tooth disease due to the myelin protein zero (MPZ) p.Thr124Met mutation shares the Belgian haplotype.	Pubmed	1.297	1000	3.373	32.22	1	1		MPZ
Pubmed	34138518	Human myelin protein P2: from crystallography to time-lapse membrane imaging and neuropathy-associated variants.	Pubmed	1.297	1000	3.373	32.22	1	1		PMP2
Pubmed	21467660	Soluble lectin-like oxidized low-density lipoprotein receptor-1 as an early biomarker for ST elevation myocardial infarction: time-dependent comparison with other biomarkers: time-dependent comparison with other biomarkers.	Pubmed	1.297	1000	3.373	32.22	1	1		OLR1
Pubmed	1689270	Repetitive DNA (TGGA)n 5' to the human myelin basic protein gene: a new form of oligonucleotide repetitive sequence showing length polymorphism.	Pubmed	1.297	1000	3.373	32.22	1	1		MBP
Pubmed	1719967	Isolation and sequence determination of cDNA encoding the major structural protein of human peripheral myelin.	Pubmed	1.297	1000	3.373	32.22	1	1		MPZ
Pubmed	19548318	Relative resistance of SGK1 knockout mice against chemical carcinogenesis.	Pubmed	1.297	1000	3.373	32.22	1	1		SGK1
Pubmed	28382685	Dimethyl fumarate ameliorates myoclonus stemming from protein misfolding in oligodendrocytes.	Pubmed	1.297	1000	3.373	32.22	1	1		PLP1
Pubmed	32060721	Factor XIII deficiency in two Spanish families with a novel variant in gene F13A1 detected by next-generation sequencing; symptoms and clinical management.	Pubmed	1.297	1000	3.373	32.22	1	1		F13A1
Pubmed	25277523	The polyamine catabolic enzyme SAT1 modulates tumorigenesis and radiation response in GBM.	Pubmed	1.297	1000	3.373	32.22	1	1		SAT1
Pubmed	22155618	Adult CNP::EGFP transgenic mouse shows pronounced hypomyelination and an increased vulnerability to cuprizone-induced demyelination.	Pubmed	1.297	1000	3.373	32.22	1	1		CNP
Pubmed	2903011	Localization of the coagulation factor XIII A subunit gene (F13A) to chromosome bands 6p24----p25.	Pubmed	1.297	1000	3.373	32.22	1	1		F13A1
Pubmed	25348362	Lipopolysaccharide augments the uptake of oxidized LDL by up-regulating lectin-like oxidized LDL receptor-1 in macrophages.	Pubmed	1.297	1000	3.373	32.22	1	1		OLR1
Pubmed	12215835	Gene dosage of the spermidine/spermine N(1)-acetyltransferase ( SSAT) gene with putrescine accumulation in a patient with a Xp21.1p22.12 duplication and keratosis follicularis spinulosa decalvans (KFSD).	Pubmed	1.297	1000	3.373	32.22	1	1		SAT1
Pubmed	5072385	Partial characterization of a new myelin protein component.	Pubmed	1.297	1000	3.373	32.22	1	1		PLP1
Pubmed	18337304	Different cellular and molecular mechanisms for early and late-onset myelin protein zero mutations.	Pubmed	1.297	1000	3.373	32.22	1	1		MPZ
Pubmed	18422810	Charcot-Marie-Tooth disease type 1B: marked phenotypic variation of the Ser78Leu mutation in five Italian families.	Pubmed	1.297	1000	3.373	32.22	1	1		MPZ
Pubmed	27031486	Blood-Based Biomarker Candidates of Cerebral Amyloid Using PiB PET in Non-Demented Elderly.	Pubmed	1.297	1000	3.373	32.22	1	1		A2M
Pubmed	35451533	A2M inhibits inflammatory mediators of chondrocytes by blocking IL-1?/NF-?B pathway.	Pubmed	1.297	1000	3.373	32.22	1	1		A2M
Pubmed	9452006	Regulation of murine myelin proteolipid protein gene expression.	Pubmed	1.297	1000	3.373	32.22	1	1		PLP1
Pubmed	15096515	Epitope mapping of the melanosomal matrix protein gp100 (PMEL17): rapid processing in the endoplasmic reticulum and glycosylation in the early Golgi compartment.	Pubmed	1.297	1000	3.373	32.22	1	1		PMEL
Pubmed	8573111	Differential transcription of the human spermidine/spermine N1-acetyltransferase (SSAT) gene in human lung carcinoma cells.	Pubmed	1.297	1000	3.373	32.22	1	1		SAT1
Pubmed	10518540	beta2-chimaerin is a novel target for diacylglycerol: binding properties and changes in subcellular localization mediated by ligand binding to its C1 domain.	Pubmed	1.297	1000	3.373	32.22	1	1		CHN2
Pubmed	2437795	The human myelin-basic-protein gene: chromosomal localization and RFLP analysis.	Pubmed	1.297	1000	3.373	32.22	1	1		MBP
Pubmed	24101392	Human endothelial lecitin-like oxLDL receptor-1 (LOX-1) expression is not associated with impairment of endothelium-dependent vasoreactivity in conduit vessels.	Pubmed	1.297	1000	3.373	32.22	1	1		OLR1
Pubmed	16407218	Interaction of mannan binding lectin with alpha2 macroglobulin via exposed oligomannose glycans: a conserved feature of the thiol ester protein family?	Pubmed	1.297	1000	3.373	32.22	1	1		A2M
Pubmed	10845771	Myelin basic protein gene dosage effects in the PNS.	Pubmed	1.297	1000	3.373	32.22	1	1		MBP
Pubmed	20886122	EGR-2 is not required for in vivo CD4 T cell mediated immune responses.	Pubmed	1.297	1000	3.373	32.22	1	1		EGR2
Pubmed	26880799	Serum Glucocorticoid-Regulated Kinase 1 Blocks CKD-Induced Muscle Wasting Via Inactivation of FoxO3a and Smad2/3.	Pubmed	1.297	1000	3.373	32.22	1	1		SGK1
Pubmed	15625715	Characterization of the murine splice variant Mobp155: developmental CNS expression pattern and subcellular localization of epitope-tagged protein.	Pubmed	1.297	1000	3.373	32.22	1	1		MOBP
Pubmed	12725605	Val34Leu factor XIII polymorphism in Italian patients with inflammatory bowel disease.	Pubmed	1.297	1000	3.373	32.22	1	1		F13A1
Pubmed	11058789	Polymorphisms in the alpha-2 macroglobulin gene in psychogeriatric patients.	Pubmed	1.297	1000	3.373	32.22	1	1		A2M
Pubmed	5433413	A neurological mutation (msd) of the mouse causing a deficiency of myelin synthesis.	Pubmed	1.297	1000	3.373	32.22	1	1		PLP1
Pubmed	29424810	Human Fetal ? Islets Express Coagulation Factor XIII-A and Proteases Suggesting Amphicrine Regulation to Facilitate Islet Fusion.	Pubmed	1.297	1000	3.373	32.22	1	1		F13A1
Pubmed	22538354	Effect of phosphorylation of phosphatidylinositol on myelin basic protein-mediated binding of actin filaments to lipid bilayers in vitro.	Pubmed	1.297	1000	3.373	32.22	1	1		MBP
Pubmed	36137139	Pan-cancer gene expression analysis of tissue microarray using EdgeSeq oncology biomarker panel and a cross-comparison with HER2 and HER3 immunohistochemical analysis.	Pubmed	1.297	1000	3.373	32.22	1	1		ERBB3
Pubmed	15793248	Serum- and glucocorticoid-inducible kinase 1 (SGK1) mediates glucocorticoid-induced inhibition of insulin secretion.	Pubmed	1.297	1000	3.373	32.22	1	1		SGK1
Pubmed	18663734	A new MPZ mutation associated with a mild CMT1 phenotype presenting with recurrent nerve compression.	Pubmed	1.297	1000	3.373	32.22	1	1		MPZ
Pubmed	15350843	Factor XIII Val34Leu polymorphism modulates the prothrombotic and inflammatory state associated with atrial fibrillation.	Pubmed	1.297	1000	3.373	32.22	1	1		F13A1
Pubmed	25959061	Additive dominant effect of a SOX10 mutation underlies a complex phenotype of PCWH.	Pubmed	1.297	1000	3.373	32.22	1	1		SOX10
Pubmed	25959060	Isoform-level brain expression profiling of the spermidine/spermine N1-Acetyltransferase1 (SAT1) gene in major depression and suicide.	Pubmed	1.297	1000	3.373	32.22	1	1		SAT1
Pubmed	1883844	Expression and characterization of recombinant human ciliary neurotrophic factor from Escherichia coli.	Pubmed	1.297	1000	3.373	32.22	1	1		CNTF
Pubmed	7656248	Prognostic significance of ERBB3 overexpression in oral squamous cell carcinoma.	Pubmed	1.297	1000	3.373	32.22	1	1		ERBB3
Pubmed	15795899	BT-IgSF, a novel immunoglobulin superfamily protein, functions as a cell adhesion molecule.	Pubmed	1.297	1000	3.373	32.22	1	1		IGSF11
Pubmed	24799681	Hypochlorite-induced structural modifications enhance the chaperone activity of human ?2-macroglobulin.	Pubmed	1.297	1000	3.373	32.22	1	1		A2M
Pubmed	32973782	Correlation Between Anti-Myelin Proteolipid Protein (PLP) Antibodies and Disease Severity in Multiple Sclerosis Patients With PLP Response-Permissive HLA Types.	Pubmed	1.297	1000	3.373	32.22	1	1		PLP1
Pubmed	21959563	Factor XIIIA transglutaminase expression and secretion by osteoblasts is regulated by extracellular matrix collagen and the MAP kinase signaling pathway.	Pubmed	1.297	1000	3.373	32.22	1	1		F13A1
Pubmed	28640942	Polyfunctional response by ImmTAC (IMCgp100) redirected CD8(+) and CD4(+) T cells.	Pubmed	1.297	1000	3.373	32.22	1	1		PMEL
Pubmed	9143933	A new missense mutation in exon 6 of the proteolipid protein gene in a patient with Pelizaeus-Merzbacher disease.	Pubmed	1.297	1000	3.373	32.22	1	1		PLP1
Pubmed	23433938	LOX-1 is a novel marker for peripheral artery disease in patients with type 2 diabetes.	Pubmed	1.297	1000	3.373	32.22	1	1		OLR1
Pubmed	23648807	LOX-1 in the maintenance of cytoskeleton and proliferation in senescent cardiac fibroblasts.	Pubmed	1.297	1000	3.373	32.22	1	1		OLR1
Pubmed	2268114	Dissection of the phenotype and genotype of the X-linked myelin mutants.	Pubmed	1.297	1000	3.373	32.22	1	1		PLP1
Pubmed	20130826	Involvement of SOX10 in the pathogenesis of Hirschsprung disease: report of a truncating mutation in an isolated patient.	Pubmed	1.297	1000	3.373	32.22	1	1		SOX10
Pubmed	11058760	Apolipoprotein D.	Pubmed	1.297	1000	3.373	32.22	1	1		APOD
Pubmed	18224680	Induction of protective and therapeutic antitumor immunity by a DNA vaccine with a glioma antigen, SOX6.	Pubmed	1.297	1000	3.373	32.22	1	1		SOX6
Pubmed	17187358	Tumor necrosis factor receptor superfamily member TROY is a novel melanoma biomarker and potential therapeutic target.	Pubmed	1.297	1000	3.373	32.22	1	1		TNFRSF19
Pubmed	15930386	DNA methylation status of SOX10 correlates with its downregulation and oligodendrocyte dysfunction in schizophrenia.	Pubmed	1.297	1000	3.373	32.22	1	1		SOX10
Pubmed	6291720	GFAP immunoreactivity reveals astrogliosis in females heterozygous for jimpy.	Pubmed	1.297	1000	3.373	32.22	1	1		PLP1
Pubmed	27416908	A germline ERBB3 variant is a candidate for predisposition to erythroid MDS/erythroleukemia.	Pubmed	1.297	1000	3.373	32.22	1	1		ERBB3
Pubmed	7528166	Molecular cloning of the mouse gene coding for alpha 2-macroglobulin and targeting of the gene in embryonic stem cells.	Pubmed	1.297	1000	3.373	32.22	1	1		A2M
Pubmed	15520002	Novel mechanism of interaction of p85 subunit of phosphatidylinositol 3-kinase and ErbB3 receptor-derived phosphotyrosyl peptides.	Pubmed	1.297	1000	3.373	32.22	1	1		ERBB3
Pubmed	19190815	Factor XIII-A subunit Val34Leu polymorphism is associated with the risk of thrombosis in patients with antiphospholipid antibodies and high fibrinogen levels.	Pubmed	1.297	1000	3.373	32.22	1	1		F13A1
Pubmed	24845202	Phenotypic similarities and differences in patients with a p.Met112Ile mutation in SOX10.	Pubmed	1.297	1000	3.373	32.22	1	1		SOX10
Pubmed	22461506	HER3 is required for HER2-induced preneoplastic changes to the breast epithelium and tumor formation.	Pubmed	1.297	1000	3.373	32.22	1	1		ERBB3
Pubmed	15027116	Expression, regulation and function of autotaxin in thyroid carcinomas.	Pubmed	1.297	1000	3.373	32.22	1	1		ENPP2
Pubmed	16873718	Distribution and functional characterization of equilibrative nucleoside transporter-4, a novel cardiac adenosine transporter activated at acidic pH.	Pubmed	1.297	1000	3.373	32.22	1	1		SLC29A4
Pubmed	34576169	Increased Autotaxin Levels in Severe COVID-19, Correlating with IL-6 Levels, Endothelial Dysfunction Biomarkers, and Impaired Functions of Dendritic Cells.	Pubmed	1.297	1000	3.373	32.22	1	1		ENPP2
Pubmed	30639239	LOX-1 and atherosclerotic-related diseases.	Pubmed	1.297	1000	3.373	32.22	1	1		OLR1
Pubmed	9634530	Pelizaeus-Merzbacher disease: identification of Xq22 proteolipid-protein duplications and characterization of breakpoints by interphase FISH.	Pubmed	1.297	1000	3.373	32.22	1	1		PLP1
Pubmed	7918041	Factor XIII ABristol 1: detection of a nonsense mutation (Arg171-->stop codon) in factor XIII A subunit deficiency.	Pubmed	1.297	1000	3.373	32.22	1	1		F13A1
Pubmed	17602703	Rare myelin protein zero sequence variant in late onset CMT1B.	Pubmed	1.297	1000	3.373	32.22	1	1		MPZ
Pubmed	19686286	Adenovirus vector-mediated upregulation of spermidine /spermine N1-acetyltransferase impairs human gastric cancer growth in vitro and in vivo.	Pubmed	1.297	1000	3.373	32.22	1	1		SAT1
Pubmed	24560789	Autotaxin in the crosshairs: taking aim at cancer and other inflammatory conditions.	Pubmed	1.297	1000	3.373	32.22	1	1		ENPP2
Pubmed	3457761	The gene encoding for the major brain proteolipid (PLP) maps on the q-22 band of the human X chromosome.	Pubmed	1.297	1000	3.373	32.22	1	1		PLP1
Pubmed	20977773	Spatiotemporal expression of the serine protease inhibitor, SERPINE2, in the mouse placenta and uterus during the estrous cycle, pregnancy, and lactation.	Pubmed	1.297	1000	3.373	32.22	1	1		SERPINE2
Pubmed	22562044	Residue Ile89 in human plasma membrane monoamine transporter influences its organic cation transport activity and sensitivity to inhibition by dilazep.	Pubmed	1.297	1000	3.373	32.22	1	1		SLC29A4
Pubmed	7511317	Tomaculous neuropathy in chromosome 1 Charcot-Marie-Tooth syndrome.	Pubmed	1.297	1000	3.373	32.22	1	1		MPZ
Pubmed	19614625	Expression of autotaxin, an ectoenzyme that produces lysophosphatidic acid, in human placenta.	Pubmed	1.297	1000	3.373	32.22	1	1		ENPP2
Pubmed	12417564	Impaired renal Na(+) retention in the sgk1-knockout mouse.	Pubmed	1.297	1000	3.373	32.22	1	1		SGK1
Pubmed	1285071	Myelin-deficient mutant mice. An in vivo model for inhibition of gene expression by natural antisense RNA.	Pubmed	1.297	1000	3.373	32.22	1	1		MBP
Pubmed	12417559	Sgk: an old enzyme revisited.	Pubmed	1.297	1000	3.373	32.22	1	1		SGK1
Pubmed	25740658	Rapid immunochromatographic test for detection of anti-factor XIII A subunit antibodies can diagnose 90?% of cases with autoimmune haemorrhaphilia XIII/13.	Pubmed	1.297	1000	3.373	32.22	1	1		F13A1
Pubmed	12645075	Genetic background determines phenotypic severity of the Plp rumpshaker mutation.	Pubmed	1.297	1000	3.373	32.22	1	1		PLP1
Pubmed	17962415	A common mechanism of PLP/DM20 misfolding causes cysteine-mediated endoplasmic reticulum retention in oligodendrocytes and Pelizaeus-Merzbacher disease.	Pubmed	1.297	1000	3.373	32.22	1	1		PLP1
Pubmed	12497622	Genetic variation in apolipoprotein D affects the risk of Alzheimer disease in African-Americans.	Pubmed	1.297	1000	3.373	32.22	1	1		APOD
Pubmed	25566960	Oxidized low-density lipoprotein is associated with advanced-stage prostate cancer.	Pubmed	1.297	1000	3.373	32.22	1	1		OLR1
Pubmed	22622165	A novel MPZ gene mutation in exon 2 causing late-onset demyelinating Charcot-Marie-Tooth disease.	Pubmed	1.297	1000	3.373	32.22	1	1		MPZ
Pubmed	1711100	Structure of the mouse myelin P2 protein gene.	Pubmed	1.297	1000	3.373	32.22	1	1		PMP2
Pubmed	14523991	Analysis of SOX10 mutations identified in Waardenburg-Hirschsprung patients: Differential effects on target gene regulation.	Pubmed	1.297	1000	3.373	32.22	1	1		SOX10
Pubmed	7614486	Identification and characterization of human beta 2-chimaerin: association with malignant transformation in astrocytoma.	Pubmed	1.297	1000	3.373	32.22	1	1		CHN2
Pubmed	15448143	Identification and characterization of a novel monoamine transporter in the human brain.	Pubmed	1.297	1000	3.373	32.22	1	1		SLC29A4
Pubmed	7512620	Fate of jimpy-type oligodendrocytes in jimpy heterozygote.	Pubmed	1.297	1000	3.373	32.22	1	1		PLP1
Pubmed	7753485	cDNA cloning and chromosomal localization of the human ciliary neurotrophic factor gene.	Pubmed	1.297	1000	3.373	32.22	1	1		CNTF
Pubmed	22436581	Effect of curcumin in a mouse model of Pelizaeus-Merzbacher disease.	Pubmed	1.297	1000	3.373	32.22	1	1		PLP1
Pubmed	19024090	Proteolipid protein 1 gene mutation in nine patients with Pelizaeus-Merzbacher disease.	Pubmed	1.297	1000	3.373	32.22	1	1		PLP1
Pubmed	25301735	SOX10, a novel HMG-box-containing tumor suppressor, inhibits growth and metastasis of digestive cancers by suppressing the Wnt/?-catenin pathway.	Pubmed	1.297	1000	3.373	32.22	1	1		SOX10
Pubmed	19572072	Binding of plasma factor XIII to thrombin-receptor activated human platelets.	Pubmed	1.297	1000	3.373	32.22	1	1		F13A1
Pubmed	23089609	Inhibition of Aeromonas sobria serine protease (ASP) by ?2-macroglobulin.	Pubmed	1.297	1000	3.373	32.22	1	1		A2M
Pubmed	20529116	Impaired fear extinction in mice lacking protease nexin-1.	Pubmed	1.297	1000	3.373	32.22	1	1		SERPINE2
Pubmed	15607947	Neuroprotective effect of the immune system in a mouse model of severe dysmyelinating hereditary neuropathy: enhanced axonal degeneration following disruption of the RAG-1 gene.	Pubmed	1.297	1000	3.373	32.22	1	1		MPZ
Pubmed	28873247	Evaluation and comparison of staining patterns of factor XIIIa (AC-1A1), adipophilin and GATA3 in sebaceous neoplasia.	Pubmed	1.297	1000	3.373	32.22	1	1		F13A1
Pubmed	20530112	Significance of SGK1 in the regulation of neuronal function.	Pubmed	1.297	1000	3.373	32.22	1	1		SGK1
Pubmed	22008330	Association analysis of the SOX10 polymorphism with Hirschsprung disease in the Han Chinese population.	Pubmed	1.297	1000	3.373	32.22	1	1		SOX10
Pubmed	23929307	Factor XIII deficiency: an update.	Pubmed	1.297	1000	3.373	32.22	1	1		F13A1
Pubmed	24889649	Eight novel F13A1 gene missense mutations in patients with mild FXIII deficiency: in silico analysis suggests changes in FXIII-A subunit structure/function.	Pubmed	1.297	1000	3.373	32.22	1	1		F13A1
Pubmed	17908965	CMTM5 exhibits tumor suppressor activities and is frequently silenced by methylation in carcinoma cell lines.	Pubmed	1.297	1000	3.373	32.22	1	1		CMTM5
Pubmed	23052372	HER3 overexpression is a prognostic indicator of extrahepatic cholangiocarcinoma.	Pubmed	1.297	1000	3.373	32.22	1	1		ERBB3
Pubmed	3289986	Synthesis and localization of plasma proteins in the developing human brain. Integrity of the fetal blood-brain barrier to endogenous proteins of hepatic origin.	Pubmed	1.297	1000	3.373	32.22	1	1		A2M
Pubmed	14962742	Altered expression of ion channel isoforms at the node of Ranvier in P0-deficient myelin mutants.	Pubmed	1.297	1000	3.373	32.22	1	1		MPZ
Pubmed	1711121	Major Myelin proteolipid: the 4-alpha-helix topology.	Pubmed	1.297	1000	3.373	32.22	1	1		PLP1
Pubmed	22576683	Clinicopathological characteristics of androgen-dependent advanced prostate cancer patients with ?2-macroglobulin deficiency.	Pubmed	1.297	1000	3.373	32.22	1	1		A2M
Pubmed	14551159	Apolipoprotein D inhibits platelet-derived growth factor-BB-induced vascular smooth muscle cell proliferated by preventing translocation of phosphorylated extracellular signal regulated kinase 1/2 to the nucleus.	Pubmed	1.297	1000	3.373	32.22	1	1		APOD
Pubmed	17272755	Anti-LOX-1 rescues endothelial function in coronary arterioles in atherosclerotic ApoE knockout mice.	Pubmed	1.297	1000	3.373	32.22	1	1		OLR1
Pubmed	21622572	Engineered bivalent ligands to bias ErbB receptor-mediated signaling and phenotypes.	Pubmed	1.297	1000	3.373	32.22	1	1		ERBB3
Pubmed	6099985	Two cases of congenital hypomyelination neuropathy.	Pubmed	1.297	1000	3.373	32.22	1	1		MPZ
Pubmed	34089273	Chemerin regulates formation and function of brown adipose tissue: Ablation results in increased insulin resistance with high fat challenge and aging.	Pubmed	1.297	1000	3.373	32.22	1	1		CHN2
Pubmed	25749076	Complex genomic rearrangements at the PLP1 locus include triplication and quadruplication.	Pubmed	1.297	1000	3.373	32.22	1	1		PLP1
Pubmed	7791783	A gene that is related to SRY and is expressed in the testes encodes a leucine zipper-containing protein.	Pubmed	1.297	1000	3.373	32.22	1	1		SOX6
Pubmed	16170801	Crystal structure of the catalytic domain of human VHY, a dual-specificity protein phosphatase.	Pubmed	1.297	1000	3.373	32.22	1	1		DUSP15
Pubmed	10965800	Focally folded myelin in Charcot-Marie-Tooth neuropathy type 1B with Ser49Leu in the myelin protein zero.	Pubmed	1.297	1000	3.373	32.22	1	1		MPZ
Pubmed	9032370	Failure to transmit disease from gray tremor mutant mice.	Pubmed	1.297	1000	3.373	32.22	1	1		SOX10
Pubmed	21257822	A candidate gene study revealed sex-specific association between the OLR1 gene and carotid plaque.	Pubmed	1.297	1000	3.373	32.22	1	1		OLR1
Pubmed	22556335	Serum-glucocorticoid regulated kinase 1 regulates alternatively activated macrophage polarization contributing to angiotensin II-induced inflammation and cardiac fibrosis.	Pubmed	1.297	1000	3.373	32.22	1	1		SGK1
Pubmed	24642343	Increased serum autotaxin levels in hepatocellular carcinoma patients were caused by background liver fibrosis but not by carcinoma.	Pubmed	1.297	1000	3.373	32.22	1	1		ENPP2
Pubmed	30628718	A novel dominant mutation in the SOX10 gene in a Chinese family with Waardenburg syndrome typeáII.	Pubmed	1.297	1000	3.373	32.22	1	1		SOX10
Pubmed	20351256	ErbB3/HER3 intracellular domain is competent to bind ATP and catalyze autophosphorylation.	Pubmed	1.297	1000	3.373	32.22	1	1		ERBB3
Pubmed	30972713	Increased coagulation factor XIII activity but not genetic variants of coagulation factors is associated with myocardial infarction in young patients.	Pubmed	1.297	1000	3.373	32.22	1	1		F13A1
Pubmed	3768366	The intramembranous domains of lipophilin in phosphatidylcholine vesicles are similar to those in the myelin membrane.	Pubmed	1.297	1000	3.373	32.22	1	1		PLP1
Pubmed	1370079	Morphometric analysis of normal, mutant, and transgenic CNS: correlation of myelin basic protein expression to myelinogenesis.	Pubmed	1.297	1000	3.373	32.22	1	1		MBP
Pubmed	23150666	The polybasic insertion in autotaxin ? confers specific binding to heparin and cell surface heparan sulfate proteoglycans.	Pubmed	1.297	1000	3.373	32.22	1	1		ENPP2
Pubmed	28747762	Molecular mechanisms of Charcot-Marie-Tooth neuropathy linked to mutations in human myelin protein P2.	Pubmed	1.297	1000	3.373	32.22	1	1		PMP2
Pubmed	22673889	Abrogation of lectin-like oxidized LDL receptor-1 attenuates acute myocardial ischemia-induced renal dysfunction by modulating systemic and local inflammation.	Pubmed	1.297	1000	3.373	32.22	1	1		OLR1
Pubmed	2111009	The serum and TPA responsive promoter and intron-exon structure of EGR2, a human early growth response gene encoding a zinc finger protein.	Pubmed	1.297	1000	3.373	32.22	1	1		EGR2
Pubmed	20831157	Secondary structure and solvent accessibility of a calmodulin-binding C-terminal segment of membrane-associated myelin basic protein.	Pubmed	1.297	1000	3.373	32.22	1	1		MBP
Pubmed	15000751	Human lectin-like oxidized low-density lipoprotein receptor-1 functions as a dimer in living cells.	Pubmed	1.297	1000	3.373	32.22	1	1		OLR1
Pubmed	18209201	MPZ mutation G123S characterization: evidence for a complex pathogenesis in CMT disease.	Pubmed	1.297	1000	3.373	32.22	1	1		MPZ
Pubmed	9008538	Mutations in the proteolipid protein gene in Japanese families with Pelizaeus-Merzbacher disease.	Pubmed	1.297	1000	3.373	32.22	1	1		PLP1
Pubmed	26378253	Orchestration of ErbB3 signaling through heterointeractions and homointeractions.	Pubmed	1.297	1000	3.373	32.22	1	1		ERBB3
Pubmed	16374829	Spastic paraplegia type 2 associated with axonal neuropathy and apparent PLP1 position effect.	Pubmed	1.297	1000	3.373	32.22	1	1		PLP1
Pubmed	12052480	Genetic variation in the apolipoprotein D gene among African blacks and its significance in lipid metabolism.	Pubmed	1.297	1000	3.373	32.22	1	1		APOD
Pubmed	21688324	Apolipoprotein D mediates autocrine protection of astrocytes and controls their reactivity level, contributing to the functional maintenance of paraquat-challenged dopaminergic systems.	Pubmed	1.297	1000	3.373	32.22	1	1		APOD
Pubmed	15596778	Segmental conduction abnormalities and myelin thickenings in Val102/fs null mutation of MPZ gene.	Pubmed	1.297	1000	3.373	32.22	1	1		MPZ
Pubmed	25356946	SOX10: a useful marker for identifying metastatic melanoma in sentinel lymph nodes.	Pubmed	1.297	1000	3.373	32.22	1	1		SOX10
Pubmed	18367271	Serum soluble lectin-like oxidized low-density lipoprotein receptor-1 correlates with oxidative stress markers in stable coronary artery disease.	Pubmed	1.297	1000	3.373	32.22	1	1		OLR1
Pubmed	20653825	SOX10 immunostaining distinguishes desmoplastic melanoma from excision scar.	Pubmed	1.297	1000	3.373	32.22	1	1		SOX10
Pubmed	14596916	Methylation at CpG islands in intron 1 of EGR2 confers enhancer-like activity.	Pubmed	1.297	1000	3.373	32.22	1	1		EGR2
Pubmed	18024331	Correlated expression of erbB-3 with hormone receptor expression and favorable clinical outcome in invasive ductal carcinomas of the breast.	Pubmed	1.297	1000	3.373	32.22	1	1		ERBB3
Pubmed	1281457	Alpha 2-macroglobulin, a multifunctional binding protein with targeting characteristics.	Pubmed	1.297	1000	3.373	32.22	1	1		A2M
Pubmed	12135425	Identification of a novel gp100/pMel17 peptide presented by HLA-A*6801 and recognized on human melanoma by cytolytic T cell clones.	Pubmed	1.297	1000	3.373	32.22	1	1		PMEL
Pubmed	34440935	Derivation of Oligodendrocyte Precursors from Adult Bone Marrow Stromal Cells for Remyelination Therapy.	Pubmed	1.297	1000	3.373	32.22	1	1		MBP
Pubmed	8392017	Structure, expression and chromosomal localization of the gene encoding human 2',3'-cyclic-nucleotide 3'-phosphodiesterase.	Pubmed	1.297	1000	3.373	32.22	1	1		CNP
Pubmed	32725426	SGK1 enhances Th9 cell differentiation and airway inflammation through NF-?B signaling pathway in asthma.	Pubmed	1.297	1000	3.373	32.22	1	1		SGK1
Pubmed	1279125	A novel transcript overlapping the myelin basic protein gene.	Pubmed	1.297	1000	3.373	32.22	1	1		MBP
Pubmed	16741945	A family-based and case-control association study of SOX10 in schizophrenia.	Pubmed	1.297	1000	3.373	32.22	1	1		SOX10
Pubmed	23701549	A novel assay platform for the detection of translation modulators of spermidine/spermine acetyltransferase.	Pubmed	1.297	1000	3.373	32.22	1	1		SAT1
Pubmed	26194695	ERBB3 is required for tumor promotion in a mouse model of skin carcinogenesis.	Pubmed	1.297	1000	3.373	32.22	1	1		ERBB3
Pubmed	1705211	Death of individual oligodendrocytes in jimpy brain precedes expression of proteolipid protein.	Pubmed	1.297	1000	3.373	32.22	1	1		PLP1
Pubmed	36102452	Association of salivary alpha-2-macroglobulin with glycemia and glycated hemoglobin in type 2 diabetes mellitus: a systematic review and meta-analysis study.	Pubmed	1.297	1000	3.373	32.22	1	1		A2M
Pubmed	26289409	Pharmacogenetic Study on the Impact of Rivastigmine Concerning Genetic Variants of A2M and IL-6 Genes on Iranian Alzheimer's Patients.	Pubmed	1.297	1000	3.373	32.22	1	1		A2M
Pubmed	23456610	SOX10 rs139883 polymorphism is associated with the age of onset in schizophrenia.	Pubmed	1.297	1000	3.373	32.22	1	1		SOX10
Pubmed	30442557	Lectin-Like Oxidized Low-Density Lipoprotein Receptor-1 Levels as a Biomarker of Acute Intracerebral Hemorrhage.	Pubmed	1.297	1000	3.373	32.22	1	1		OLR1
Pubmed	20592246	Adenosine transport by plasma membrane monoamine transporter: reinvestigation and comparison with organic cations.	Pubmed	1.297	1000	3.373	32.22	1	1		SLC29A4
Pubmed	9268698	The epitope recognized by a monoclonal antibody in the myelin-associated protein CNP.	Pubmed	1.297	1000	3.373	32.22	1	1		CNP
Pubmed	11165432	Myelin basic protein is necessary for the regulation of myelin-associated glycoprotein expression in mouse oligodendroglia.	Pubmed	1.297	1000	3.373	32.22	1	1		MBP
Pubmed	27195769	Deletion of LOX-1 Protects against Heart Failure Induced by Doxorubicin.	Pubmed	1.297	1000	3.373	32.22	1	1		OLR1
Pubmed	18408244	Soluble lectin-like oxidized low density lipoprotein receptor-1 in type 2 diabetes mellitus.	Pubmed	1.297	1000	3.373	32.22	1	1		OLR1
Pubmed	23503641	Knockdown of DEPTOR induces apoptosis, increases chemosensitivity to doxorubicin and suppresses autophagy in RPMI-8226 human multiple myeloma cells in vitro.	Pubmed	1.297	1000	3.373	32.22	1	1		DEPTOR
Pubmed	25053164	Autotaxin downregulates LPS-induced microglia activation and pro-inflammatory cytokines production.	Pubmed	1.297	1000	3.373	32.22	1	1		ENPP2
Pubmed	7657701	A 39-kD DNA-binding protein from mouse brain stimulates transcription of myelin basic protein gene in oligodendrocytic cells.	Pubmed	1.297	1000	3.373	32.22	1	1		MBP
Pubmed	9550516	Factor XIII Val 34 Leu: a novel association with primary intracerebral hemorrhage.	Pubmed	1.297	1000	3.373	32.22	1	1		F13A1
Pubmed	33631708	Recessive VAMP1 mutations associated with severe congenital myasthenic syndromes - A recognizable clinical phenotype.	Pubmed	1.297	1000	3.373	32.22	1	1		VAMP1
Pubmed	27664953	Associations of the Serum/Glucocorticoid Regulated Kinase Genes With BP Changes and Hypertension Incidence: The Gensalt Study.	Pubmed	1.297	1000	3.373	32.22	1	1		SGK1
Pubmed	26487326	Ciliary neurotrophic factor has intrinsic and extrinsic roles in regulating B cell differentiation and bone structure.	Pubmed	1.297	1000	3.373	32.22	1	1		CNTF
Pubmed	28301326	Functional decline at the aging neuromuscular junction is associated with altered laminin-?4 expression.	Pubmed	1.297	1000	3.373	32.22	1	1		LAMA4
Pubmed	32828820	Macrophage-specific protein perforin-2 is associated with poor neurological recovery and reduced survival after sudden cardiac arrest.	Pubmed	1.297	1000	3.373	32.22	1	1		MPEG1
Pubmed	12609493	Different consequences of EGR2 mutants on the transactivation of human Cx32 promoter.	Pubmed	1.297	1000	3.373	32.22	1	1		EGR2
Pubmed	16108831	Identification of immunoglobulin superfamily 11 (IGSF11) as a novel target for cancer immunotherapy of gastrointestinal and hepatocellular carcinomas.	Pubmed	1.297	1000	3.373	32.22	1	1		IGSF11
Pubmed	21104366	A genome-wide association analysis implicates SOX6 as a candidate gene for wrist bone mass.	Pubmed	1.297	1000	3.373	32.22	1	1		SOX6
Pubmed	23780344	RG7116, a therapeutic antibody that binds the inactive HER3 receptor and is optimized for immune effector activation.	Pubmed	1.297	1000	3.373	32.22	1	1		ERBB3
Pubmed	21127064	G Run-mediated recognition of proteolipid protein and DM20 5' splice sites by U1 small nuclear RNA is regulated by context and proximity to the splice site.	Pubmed	1.297	1000	3.373	32.22	1	1		PLP1
Pubmed	22479522	Molecular dynamics analysis of apolipoprotein-D-lipid hydroperoxide interactions: mechanism for selective oxidation of Met-93.	Pubmed	1.297	1000	3.373	32.22	1	1		APOD
Pubmed	8520727	Transgenic and natural mouse models of proteolipid protein (PLP)-related dysmyelination and demyelination.	Pubmed	1.297	1000	3.373	32.22	1	1		PLP1
Pubmed	16449196	Evolution of a neuroprotective function of central nervous system myelin.	Pubmed	1.297	1000	3.373	32.22	1	1		PLP1
Pubmed	35222400	SGK1, a Critical Regulator of Immune Modulation and Fibrosis and a Potential Therapeutic Target in Chronic Graft-Versus-Host Disease.	Pubmed	1.297	1000	3.373	32.22	1	1		SGK1
Pubmed	2294592	High-resolution mapping of human chromosome 11 by in situ hybridization with cosmid clones.	Pubmed	1.297	1000	3.373	32.22	1	1		CNTF
Pubmed	8829153	Cell death of oligodendrocytes or demyelination induced by overexpression of proteolipid protein depending on expressed gene dosage.	Pubmed	1.297	1000	3.373	32.22	1	1		PLP1
Pubmed	27338836	Local activation of coagulation factor XIII reduces systemic complications and improves the survival of mice after Streptococcus pyogenes M1 skin infection.	Pubmed	1.297	1000	3.373	32.22	1	1		F13A1
Pubmed	35296667	Targeting SOX10-deficient cells to reduce the dormant-invasive phenotype state in melanoma.	Pubmed	1.297	1000	3.373	32.22	1	1		SOX10
Pubmed	28860004	LOX-1: A potential target for therapy in atherosclerosis; an in vitro study.	Pubmed	1.297	1000	3.373	32.22	1	1		OLR1
Pubmed	24956930	Interaction of myelin basic protein with cytoskeletal and signaling proteins in cultured primary oligodendrocytes and N19 oligodendroglial cells.	Pubmed	1.297	1000	3.373	32.22	1	1		MBP
Pubmed	22155714	Autotaxin protects microglial cells against oxidative stress.	Pubmed	1.297	1000	3.373	32.22	1	1		ENPP2
Pubmed	19152344	Profiling brain expression of the spermidine/spermine N1-acetyltransferase 1 (SAT1) gene in suicide.	Pubmed	1.297	1000	3.373	32.22	1	1		SAT1
Pubmed	25548917	A Western-fed diet increases plasma HDL and LDL-cholesterol levels in apoD-/- mice.	Pubmed	1.297	1000	3.373	32.22	1	1		APOD
Pubmed	22116101	Circulating soluble lectin-like oxidized low-density lipoprotein receptor-1 levels are associated with proximal/middle segment of the LAD lesions in patients with stable coronary artery disease.	Pubmed	1.297	1000	3.373	32.22	1	1		OLR1
Pubmed	10646846	Tumor progression is accompanied by significant changes in the levels of expression of polyamine metabolism regulatory genes and clusterin (sulfated glycoprotein 2) in human prostate cancer specimens.	Pubmed	1.297	1000	3.373	32.22	1	1		SAT1
Pubmed	22890910	Increased CSF concentrations of myelin basic protein after TBI in infants and children: absence of significant effect of therapeutic hypothermia.	Pubmed	1.297	1000	3.373	32.22	1	1		MBP
Pubmed	25450205	Autotaxin activity has a high accuracy to diagnose intrahepatic cholestasis of pregnancy.	Pubmed	1.297	1000	3.373	32.22	1	1		ENPP2
Pubmed	9326305	Characterization of myelin basic protein charge microheterogeneity in developing mouse brain and in the transgenic shiverer mutant.	Pubmed	1.297	1000	3.373	32.22	1	1		MBP
Pubmed	27872255	Proteolipid protein-deficient myelin promotes axonal mitochondrial dysfunction via altered metabolic coupling.	Pubmed	1.297	1000	3.373	32.22	1	1		PLP1
Pubmed	16181490	The relationship between ciliary neurotrophic factor (CNTF) genotype and motor unit physiology: preliminary studies.	Pubmed	1.297	1000	3.373	32.22	1	1		CNTF
Pubmed	19422454	New insights into the expression and role of platelet factor XIII-A.	Pubmed	1.297	1000	3.373	32.22	1	1		F13A1
Pubmed	7683951	A missense mutation in the proteolipid protein gene responsible for Pelizaeus-Merzbacher disease in a Japanese family.	Pubmed	1.297	1000	3.373	32.22	1	1		PLP1
Pubmed	24064019	Lectin-like oxidised LDL receptor-1 as a marker of endothelial dysfunction in Behþet's disease.	Pubmed	1.297	1000	3.373	32.22	1	1		OLR1
Pubmed	9052782	An endothelial receptor for oxidized low-density lipoprotein.	Pubmed	1.297	1000	3.373	32.22	1	1		OLR1
Pubmed	27025681	High Levels of Soluble Lectin-Like Oxidized Low-Density Lipoprotein Receptor-1 in Acute Stroke: An Age- and Sex-Matched Cross-Sectional Study.	Pubmed	1.297	1000	3.373	32.22	1	1		OLR1
Pubmed	30903273	SOX10 expression in mammary invasive ductal carcinomas and benign breast tissue.	Pubmed	1.297	1000	3.373	32.22	1	1		SOX10
Pubmed	16205963	Oligodendroglial-specific transcriptional factor SOX10 is ubiquitously expressed in human gliomas.	Pubmed	1.297	1000	3.373	32.22	1	1		SOX10
Pubmed	36264049	Up-regulation of oxidized low-density lipoprotein receptor 1 correlates with decreased miR-106b-5p, miR-93-5p, miR-3129-5p, miR-199b-3p, and miR-4465, higher recurrence rate, and poor prognosis in ovarian cancer.	Pubmed	1.297	1000	3.373	32.22	1	1		OLR1
Pubmed	33692780	Breaching the Bacterial Envelope: The Pivotal Role of Perforin-2 (MPEG1) Within Phagocytes.	Pubmed	1.297	1000	3.373	32.22	1	1		MPEG1
Pubmed	8956049	A novel mutation in exon 6 (F236S) of the proteolipid protein gene is associated with spastic paraplegia.	Pubmed	1.297	1000	3.373	32.22	1	1		PLP1
Pubmed	20826667	Pyramidal neurons are generated from oligodendroglial progenitor cells in adult piriform cortex.	Pubmed	1.297	1000	3.373	32.22	1	1		PLP1
Pubmed	24961472	Serum glucocorticoid inducible kinase (SGK)-1 protects endothelial cells against oxidative stress and apoptosis induced by hyperglycaemia.	Pubmed	1.297	1000	3.373	32.22	1	1		SGK1
Pubmed	20332185	Genomics of cardiac remodeling in angiotensin II-treated wild-type and LOX-1-deficient mice.	Pubmed	1.297	1000	3.373	32.22	1	1		OLR1
Pubmed	31685947	DEPTOR is an in vivo tumor suppressor that inhibits prostate tumorigenesis via the inactivation of mTORC1/2 signals.	Pubmed	1.297	1000	3.373	32.22	1	1		DEPTOR
Pubmed	16301823	SGK1-mediated fibronectin formation in diabetic nephropathy.	Pubmed	1.297	1000	3.373	32.22	1	1		SGK1
Pubmed	16301825	Regulation of KCNQ4 potassium channel prepulse dependence and current amplitude by SGK1 in Xenopus oocytes.	Pubmed	1.297	1000	3.373	32.22	1	1		SGK1
Pubmed	15737201	Disturbed keratinocyte differentiation in transgenic mice and organotypic keratinocyte cultures as a result of spermidine/spermine N-acetyltransferase overexpression.	Pubmed	1.297	1000	3.373	32.22	1	1		SAT1
Pubmed	24011543	Association of cerebrospinal fluid A?42 with A2M gene in cognitively normal subjects.	Pubmed	1.297	1000	3.373	32.22	1	1		A2M
Pubmed	30929899	Mitochondrial Permeability Uncouples Elevated Autophagy and Lifespan Extension.	Pubmed	1.297	1000	3.373	32.22	1	1		SGK1
Pubmed	24431232	Serum and glucocorticoid-regulated kinase 1 regulates neutrophil clearance during inflammation resolution.	Pubmed	1.297	1000	3.373	32.22	1	1		SGK1
Pubmed	27506882	Serum Autotaxin is a Marker of the Severity of Liver Injury and Overall Survival in Patients with Cholestatic Liver Diseases.	Pubmed	1.297	1000	3.373	32.22	1	1		ENPP2
Pubmed	26559543	Propentofylline inhibits glioblastoma cell invasion and survival by targeting the TROY signaling pathway.	Pubmed	1.297	1000	3.373	32.22	1	1		TNFRSF19
Pubmed	26548813	Serum and glucocorticoid kinase 1 promoted the growth and migration of non-small cell lung cancer cells.	Pubmed	1.297	1000	3.373	32.22	1	1		SGK1
Pubmed	17011169	Clozapine specifically alters the arachidonic acid pathway in mice lacking apolipoprotein D.	Pubmed	1.297	1000	3.373	32.22	1	1		APOD
Pubmed	20599751	Lectin-like oxidized low-density lipoprotein receptor-1 is required for the adipose tissue expression of proinflammatory cytokines in high-fat diet-induced obese mice.	Pubmed	1.297	1000	3.373	32.22	1	1		OLR1
Pubmed	30564965	Changes Due to Ageing in the Glycan Structure of Alpha-2-Macroglobulin and Its Reactivity with Ligands.	Pubmed	1.297	1000	3.373	32.22	1	1		A2M
Pubmed	671037	Brain lipid composition of the shiverer mouse: (genetic defect in myelin development).	Pubmed	1.297	1000	3.373	32.22	1	1		MBP
Pubmed	7920263	Transglutaminase factor XIII uses proteinase-like catalytic triad to crosslink macromolecules.	Pubmed	1.297	1000	3.373	32.22	1	1		F13A1
Pubmed	24973441	Dendritic cells and anergic type I NKT cells play a crucial role in sulfatide-mediated immune regulation in experimental autoimmune encephalomyelitis.	Pubmed	1.297	1000	3.373	32.22	1	1		PLP1
Pubmed	8765335	Expression of the myelin proteolipid protein gene in the human fetal thymus.	Pubmed	1.297	1000	3.373	32.22	1	1		PLP1
Pubmed	14604285	Deficiency of factor XIII gene in Chinese: 3 novel mutations.	Pubmed	1.297	1000	3.373	32.22	1	1		F13A1
Pubmed	7682655	A developmentally regulated DNA-binding protein from mouse brain stimulates myelin basic protein gene expression.	Pubmed	1.297	1000	3.373	32.22	1	1		MBP
Pubmed	11857793	Conditional, floxed allele of the Krox20 gene.	Pubmed	1.297	1000	3.373	32.22	1	1		EGR2
Pubmed	12232563	Oxidized low-density lipoprotein receptor LOX-1 and apoptosis in human atherosclerotic lesions.	Pubmed	1.297	1000	3.373	32.22	1	1		OLR1
Pubmed	19851986	Association of the SAT1 in/del polymorphism with suicide completion.	Pubmed	1.297	1000	3.373	32.22	1	1		SAT1
Pubmed	32899175	Immunohistological Expression of SOX-10 in Triple-Negative Breast Cancer: A Descriptive Analysis of 113 Samples.	Pubmed	1.297	1000	3.373	32.22	1	1		SOX10
Pubmed	2877744	A glia-derived neurite promoting factor with protease inhibitory activity belongs to the protease nexins.	Pubmed	1.297	1000	3.373	32.22	1	1		SERPINE2
Pubmed	19748978	Impaired mast cell activation in gene-targeted mice lacking the serum- and glucocorticoid-inducible kinase SGK1.	Pubmed	1.297	1000	3.373	32.22	1	1		SGK1
Pubmed	18636017	Sox10: a pan-schwannian and melanocytic marker.	Pubmed	1.297	1000	3.373	32.22	1	1		SOX10
Pubmed	9418954	Redefining the lipophilin family of proteolipid proteins.	Pubmed	1.297	1000	3.373	32.22	1	1		PLP1
Pubmed	29111742	Increased Post-Translational Lysine Acetylation of Myelin Basic Protein Is Associated with Peak Neurological Disability in a Mouse Experimental Autoimmune Encephalomyelitis Model of Multiple Sclerosis.	Pubmed	1.297	1000	3.373	32.22	1	1		MBP
Pubmed	26119399	Resequencing of early growth response 2 (EGR2) gene revealed a recurrent patient-specific mutation in schizophrenia.	Pubmed	1.297	1000	3.373	32.22	1	1		EGR2
Pubmed	7541056	Junctional region of the myelin basic protein-specific T cell receptor beta chain in mice.	Pubmed	1.297	1000	3.373	32.22	1	1		MBP
Pubmed	24265802	Ablation of SGK1 impairs endothelial cell migration and tube formation leading to decreased neo-angiogenesis following myocardial infarction.	Pubmed	1.297	1000	3.373	32.22	1	1		SGK1
Pubmed	21575594	Spatial structure and dimer--monomer equilibrium of the ErbB3 transmembrane domain in DPC micelles.	Pubmed	1.297	1000	3.373	32.22	1	1		ERBB3
Pubmed	15905201	Spermidine/spermine N1-acetyltransferase transient overexpression restores sensitivity of resistant human ovarian cancer cells to N1,N12-bis(ethyl)spermine and to cisplatin.	Pubmed	1.297	1000	3.373	32.22	1	1		SAT1
Pubmed	15662843	Analyses of proteolipid protein mutants show levels of proteolipid protein regulate oligodendrocyte number and cell death in vitro and in vivo.	Pubmed	1.297	1000	3.373	32.22	1	1		PLP1
Pubmed	12404108	Null mutation in human ciliary neurotrophic factor gene confers higher body mass index in males.	Pubmed	1.297	1000	3.373	32.22	1	1		CNTF
Pubmed	33167412	Transglutaminases and Obesity in Humans: Association of	Pubmed	1.297	1000	3.373	32.22	1	1		F13A1
Pubmed	21844341	Rab3B protein is required for long-term depression of hippocampal inhibitory synapses and for normal reversal learning.	Pubmed	1.297	1000	3.373	32.22	1	1		RAB3B
Pubmed	8989823	Intracellular factor XIII: cellular distribution of factor XIII subunit a in humans.	Pubmed	1.297	1000	3.373	32.22	1	1		F13A1
Pubmed	24721701	Myokines (muscle-derived cytokines and chemokines) including ciliary neurotrophic factor (CNTF) inhibit osteoblast differentiation.	Pubmed	1.297	1000	3.373	32.22	1	1		CNTF
Pubmed	32282582	Modulation of microglial activity by salt load and SGK1.	Pubmed	1.297	1000	3.373	32.22	1	1		SGK1
Pubmed	22179681	Overexpression of SSAT by DENSPM treatment induces cell detachment and apoptosis in glioblastoma.	Pubmed	1.297	1000	3.373	32.22	1	1		SAT1
Pubmed	15353177	Ciliary neurotrophic factor influences endocrine adipocyte function: inhibition of leptin via PI 3-kinase.	Pubmed	1.297	1000	3.373	32.22	1	1		CNTF
Pubmed	21491499	Sox10 is required for Schwann-cell homeostasis and myelin maintenance in the adult peripheral nerve.	Pubmed	1.297	1000	3.373	32.22	1	1		SOX10
[truncated: 6,381 more rows]

## Sheet: Supp Table 4
Datasets comparison - SOX10 ChIP-seq dataset (Lopez et al. 2015) vs. upregulated SOX10 DEG (control vs. Sox10 +dox cells)
[truncated: 6 more rows]

[truncated: 4 more sheets: Supp Table 5, Supp Table 6, Supp Table 7, Supp Table 8]
